# Supplementary material for: Presphenoidal synchondrosis fusion in DBA/2J mice
Source: Mamm Genome. 2012 Nov 21;24(1):54–62. doi: 10.1007/s00335-012-9437-8 (PMC3560942; doi:10.1007/s00335-012-9437-8)
Supplement: Supplementary file 3 — Supplementary Table 1 (TXT 234 kb) [file 335_2012_9437_MOESM3_ESM.txt]

Supplementary Table 1: SNPs, previously shown to differ between DBA/1J and DBA/2J which were supported by the DBA/1J and DBA/2J WGS data.
chr	coord		DBA/1J	DBA/2J
chr1	19446930	A	C
chr1	21222344	G	A
chr1	43793342	A	G
chr1	62516893	G	T
chr1	68031503	C	G
chr1	68031812	G	C
chr1	68074392	G	A
chr1	68074439	A	G
chr1	68074946	T	C
chr1	68079921	T	C
chr1	68082429	G	C
chr1	68086417	T	C
chr1	68087378	G	A
chr1	68088019	A	T
chr1	68121951	G	A
chr1	68122014	A	G
chr1	68131272	A	G
chr1	68143772	A	G
chr1	68144351	T	A
chr1	68150813	T	G
chr1	68166993	G	A
chr1	68167465	G	A
chr1	68167580	C	A
chr1	68169391	G	A
chr1	68200298	A	C
chr1	68201978	T	C
chr1	68208539	C	G
chr1	68210287	G	A
chr1	68210413	A	G
chr1	68216363	T	C
chr1	68218017	C	T
chr1	68225495	A	G
chr1	68225850	A	T
chr1	68248654	T	C
chr1	68264770	C	T
chr1	68264856	G	A
chr1	68303399	C	T
chr1	68304900	G	C
chr1	68304924	G	A
chr1	68337150	G	A
chr1	68337184	A	G
chr1	68344526	G	A
chr1	68351964	T	G
chr1	68379343	G	C
chr1	68386005	T	C
chr1	68393220	T	C
chr1	68402890	T	C
chr1	68407950	G	A
chr1	68429020	T	G
chr1	68443544	G	A
chr1	68477776	A	T
chr1	68488568	G	C
chr1	68489082	A	G
chr1	68489417	T	G
chr1	68537242	G	C
chr1	68539419	C	T
chr1	68540684	G	A
chr1	68549819	C	T
chr1	68556957	T	A
chr1	68573599	A	G
chr1	68578242	A	G
chr1	68579487	C	T
chr1	68587199	T	G
chr1	68599381	A	G
chr1	68603620	G	A
chr1	68623532	C	A
chr1	68625950	T	C
chr1	68651773	G	A
chr1	68653576	C	A
chr1	68665349	G	A
chr1	68665422	A	C
chr1	68666452	C	A
chr1	68666992	G	A
chr1	68669145	A	G
chr1	68681316	C	T
chr1	68690445	T	G
chr1	68697064	G	A
chr1	68697092	A	G
chr1	68705143	T	G
chr1	68706455	G	A
chr1	68733935	A	T
chr1	68734285	G	T
chr1	68740304	T	A
chr1	68742047	G	A
chr1	68742721	C	T
chr1	68757801	T	C
chr1	68758074	T	C
chr1	68758227	G	A
chr1	68758300	C	G
chr1	68778563	T	C
chr1	68797070	A	G
chr1	68797321	A	C
chr1	68798419	G	C
chr1	68802656	G	T
chr1	68809667	T	C
chr1	68818663	C	G
chr1	68820749	C	T
chr1	68822445	C	T
chr1	68826711	A	G
chr1	68829725	T	A
chr1	68829863	G	C
chr1	68833146	A	G
chr1	68846731	C	T
chr1	68846836	C	T
chr1	68892150	G	T
chr1	68892190	C	T
chr1	68892230	A	C
chr1	68894791	C	T
chr1	68905861	C	T
chr1	68911577	T	C
chr1	68933965	C	T
chr1	68947881	T	G
chr1	68947957	T	C
chr1	68958125	A	G
chr1	68964512	G	A
chr1	68967353	A	T
chr1	68974218	A	G
chr1	68975462	T	A
chr1	68991232	T	C
chr1	68999755	G	A
chr1	69002138	C	T
chr1	69002203	C	A
chr1	69005319	G	A
chr1	69007157	C	T
chr1	69012176	T	A
chr1	69020196	C	T
chr1	69026525	C	A
chr1	69026603	T	A
chr1	69034320	C	A
chr1	69035287	T	A
chr1	69039710	T	C
chr1	69042195	G	C
chr1	69048455	A	G
chr1	69048978	A	G
chr1	69058639	T	G
chr1	69066532	C	T
chr1	69071192	C	T
chr1	69072241	C	A
chr1	69095882	C	A
chr1	69096475	T	C
chr1	69105263	A	G
chr1	69106595	C	A
chr1	69114153	G	A
chr1	69134017	A	G
chr1	69156710	G	A
chr1	69157022	G	C
chr1	69163553	C	A
chr1	69170641	C	T
chr1	69175936	T	C
chr1	69177995	T	C
chr1	69178407	A	G
chr1	69195243	G	A
chr1	69195352	T	C
chr1	69195473	C	A
chr1	69203765	A	G
chr1	69220110	A	T
chr1	69245738	G	T
chr1	69264973	A	G
chr1	69296439	G	A
chr1	69296951	C	T
chr1	69301394	C	A
chr1	69301450	C	T
chr1	69302878	C	T
chr1	69313572	T	A
chr1	69330424	A	G
chr1	69333214	A	C
chr1	69338117	A	G
chr1	69343607	G	A
chr1	69346545	G	T
chr1	69358008	T	G
chr1	69358085	G	T
chr1	69358127	G	T
chr1	69359334	C	A
chr1	69480869	G	A
chr1	72549853	T	C
chr1	72551139	G	A
chr1	72552451	A	C
chr1	72555967	G	T
chr1	72567425	C	A
chr1	72571944	A	T
chr1	72580149	A	C
chr1	72585074	T	G
chr1	72596114	G	A
chr1	72596786	C	T
chr1	72600598	C	T
chr1	72630513	A	G
chr1	72639519	A	T
chr1	72645935	C	T
chr1	72651412	A	G
chr1	72664417	G	A
chr1	72697156	C	T
chr1	72713447	T	A
chr1	72734328	T	C
chr1	72735307	C	T
chr1	72765338	G	A
chr1	72783629	A	G
chr1	72783660	T	C
chr1	72786781	A	G
chr1	72788403	C	A
chr1	72790865	G	T
chr1	72791325	G	A
chr1	72793421	G	A
chr1	72794815	T	C
chr1	72794856	C	T
chr1	72795310	G	A
chr1	72795369	G	A
chr1	72796756	C	T
chr1	72935023	T	C
chr1	72947267	C	T
chr1	72947355	A	C
chr1	72948031	G	A
chr1	72954112	C	G
chr1	72976293	C	T
chr1	72995060	G	T
chr1	73005172	C	T
chr1	73010742	G	T
chr1	73020555	G	T
chr1	73049975	G	A
chr1	73050924	A	T
chr1	73055322	G	A
chr1	73066219	T	C
chr1	73084435	G	A
chr1	73084473	G	T
chr1	73161311	G	T
chr1	73162937	A	G
chr1	73164961	G	A
chr1	73257786	T	G
chr1	73258096	G	T
chr1	73269023	G	A
chr1	73270600	G	A
chr1	73270885	C	T
chr1	73273480	T	G
chr1	73280331	A	G
chr1	73385809	T	C
chr1	73456053	A	T
chr1	73462407	A	G
chr1	73462800	A	G
chr1	73464731	C	T
chr1	73471530	T	G
chr1	73483313	A	C
chr1	73484093	T	C
chr1	73484610	G	A
chr1	73489311	A	G
chr1	73496396	C	A
chr1	73528658	C	G
chr1	73543072	A	G
chr1	73554448	A	C
chr1	73565460	C	A
chr1	73565630	C	T
chr1	73567056	T	C
chr1	73574604	T	C
chr1	73576531	A	G
chr1	73576915	A	C
chr1	73578647	G	A
chr1	73589814	T	C
chr1	73628435	T	C
chr1	73645269	T	G
chr1	73653085	T	G
chr1	73664023	C	A
chr1	73723905	A	G
chr1	73730479	G	A
chr1	73742579	A	G
chr1	73752246	T	C
chr1	73752744	G	A
chr1	73753176	A	G
chr1	73772727	A	C
chr1	73775023	C	T
chr1	73785885	A	C
chr1	73785953	A	C
chr1	73997368	T	C
chr1	73997425	A	G
chr1	74011896	T	C
chr1	74023664	T	G
chr1	74159683	A	G
chr1	74194749	G	A
chr1	74201260	A	G
chr1	74481635	T	C
chr1	74488137	A	G
chr1	74490079	T	C
chr1	74491126	T	C
chr1	74523517	A	G
chr1	74534238	A	T
chr1	74590540	G	A
chr1	74606728	C	G
chr1	74620379	T	C
chr1	74621321	C	T
chr1	74624356	C	T
chr1	74871398	T	C
chr1	74948660	T	A
chr1	74953709	A	C
chr1	74962257	C	T
chr1	74977682	G	A
chr1	75003802	T	C
chr1	75010423	T	C
chr1	75013768	T	G
chr1	75017753	T	A
chr1	75019711	C	A
chr1	75019734	G	T
chr1	75019831	A	G
chr1	75020971	A	C
chr1	75034135	C	T
chr1	75037633	C	A
chr1	75057158	T	C
chr1	79647430	C	A
chr1	83922565	G	A
chr1	92540824	G	A
chr1	116354075	A	T
chr1	135328973	G	A
chr1	180775869	T	G
chr2	13129406	C	A
chr2	17819742	T	C
chr2	17823658	C	A
chr2	17830185	A	G
chr2	17830549	G	A
chr2	17833384	G	A
chr2	17837132	A	G
chr2	17837278	T	C
chr2	17880483	G	A
chr2	18085733	G	A
chr2	18154220	A	T
chr2	18165956	C	T
chr2	18189246	A	T
chr2	18217926	C	T
chr2	18267734	G	A
chr2	18269910	T	C
chr2	18300648	C	T
chr2	18363809	C	T
chr2	18421032	G	T
chr2	18421591	T	C
chr2	18421619	T	C
chr2	18432681	G	A
chr2	18434012	T	C
chr2	18444998	T	G
chr2	18458609	T	C
chr2	18465176	T	C
chr2	18469714	T	C
chr2	18469957	G	A
chr2	18489784	A	G
chr2	18492833	C	G
chr2	18534997	T	A
chr2	18554364	A	G
chr2	18573501	C	A
chr2	18582889	A	G
chr2	18626523	A	G
chr2	18638286	T	A
chr2	18639320	A	G
chr2	18650626	T	C
chr2	18660151	G	A
chr2	18661194	T	C
chr2	18671735	C	T
chr2	18672885	T	C
chr2	18672986	G	T
chr2	18680319	A	C
chr2	18686482	G	C
chr2	18735945	C	G
chr2	18738581	A	G
chr2	18741508	T	C
chr2	18754146	T	C
chr2	18754798	G	A
chr2	18779071	T	C
chr2	18779265	G	C
chr2	18783041	A	G
chr2	18879287	A	G
chr2	18880285	A	G
chr2	18880319	A	G
chr2	18889122	T	C
chr2	18931064	C	A
chr2	18942411	G	A
chr2	18945610	A	T
chr2	18945998	G	A
chr2	18950940	G	A
chr2	18951036	A	G
chr2	18986020	A	T
chr2	19000351	G	A
chr2	19037827	T	G
chr2	19037855	C	A
chr2	19122738	G	A
chr2	19122866	C	T
chr2	19124238	T	A
chr2	19124518	G	A
chr2	19158503	T	C
chr2	19165381	T	C
chr2	19171796	A	G
chr2	19175977	G	A
chr2	19177926	G	A
chr2	19320592	T	C
chr2	19395934	A	T
chr2	19431596	T	C
chr2	19435556	A	G
chr2	19440799	G	A
chr2	19452610	A	G
chr2	19462782	C	T
chr2	19462882	G	A
chr2	19486378	T	G
chr2	19502270	G	A
chr2	19502413	A	G
chr2	19536227	C	T
chr2	19558327	A	T
chr2	19576490	A	G
chr2	19577053	G	C
chr2	19586593	T	A
chr2	19590667	T	G
chr2	19590709	T	C
chr2	19591474	C	T
chr2	19591877	G	A
chr2	19598077	G	C
chr2	19601184	T	C
chr2	19605034	G	A
chr2	19637611	T	C
chr2	19676483	A	C
chr2	19703497	A	G
chr2	19709663	A	G
chr2	19717275	T	C
chr2	19731819	G	A
chr2	19738153	A	G
chr2	19741988	T	C
chr2	19754739	T	C
chr2	19758037	G	T
chr2	19779141	G	A
chr2	19789515	T	C
chr2	19789590	A	T
chr2	19851206	T	G
chr2	19851617	G	A
chr2	19858523	A	G
chr2	19889440	T	C
chr2	19897578	G	A
chr2	19901342	T	C
chr2	19929662	G	C
chr2	19929866	G	A
chr2	19936265	A	G
chr2	19938372	T	C
chr2	19944735	A	G
chr2	19989458	T	C
chr2	20002849	A	C
chr2	20019613	G	A
chr2	20019656	C	T
chr2	20022105	A	T
chr2	20022179	A	G
chr2	20022209	A	C
chr2	20022348	A	G
chr2	20024344	G	A
chr2	20024531	A	G
chr2	20038931	T	C
chr2	20065244	T	C
chr2	20068174	A	G
chr2	20090339	T	C
chr2	20103060	C	T
chr2	20128195	T	C
chr2	20200972	T	C
chr2	20201044	A	T
chr2	20262575	T	C
chr2	20262622	A	C
chr2	20293400	G	A
chr2	20294361	T	C
chr2	20294418	G	A
chr2	20294653	C	T
chr2	20297229	T	A
chr2	20297252	T	C
chr2	20297755	A	G
chr2	20299649	G	A
chr2	20366411	T	C
chr2	20366550	T	C
chr2	20383630	T	C
chr2	20397872	T	C
chr2	20400135	G	C
chr2	20401169	A	G
chr2	20422574	T	C
chr2	20422975	T	C
chr2	20459826	C	T
chr2	20461582	G	A
chr2	20504357	T	C
chr2	20504441	G	T
chr2	20513642	G	T
chr2	20531798	T	A
chr2	20531987	T	C
chr2	20540230	C	T
chr2	20540406	A	G
chr2	20546425	T	C
chr2	20548756	T	A
chr2	20564108	T	A
chr2	20564870	A	G
chr2	20569542	T	C
chr2	20592304	G	A
chr2	20658786	G	C
chr2	20668342	G	C
chr2	20686195	C	T
chr2	20697587	A	T
chr2	20699098	T	A
chr2	20699468	C	T
chr2	20702129	T	C
chr2	20704966	T	C
chr2	20709015	G	T
chr2	20725554	T	C
chr2	20726255	T	C
chr2	20726356	A	C
chr2	20733786	T	C
chr2	20764602	G	A
chr2	20764664	A	G
chr2	20777816	G	T
chr2	20781058	G	A
chr2	20786352	G	C
chr2	20786404	T	C
chr2	20786739	C	T
chr2	20787012	T	C
chr2	20790854	C	T
chr2	20807910	T	G
chr2	20836566	C	A
chr2	20842156	T	C
chr2	20842253	T	C
chr2	20859391	A	T
chr2	20874247	G	T
chr2	20881404	A	G
chr2	20884610	A	G
chr2	20887602	T	C
chr2	20895703	G	T
chr2	20925438	T	C
chr2	20940603	A	G
chr2	20945849	T	A
chr2	20951566	A	C
chr2	20956136	T	C
chr2	20958874	A	G
chr2	20963716	A	T
chr2	20979839	G	T
chr2	21006495	A	C
chr2	21019390	T	C
chr2	21023796	G	A
chr2	21024000	A	G
chr2	21043304	C	T
chr2	21078446	G	A
chr2	21102537	G	A
chr2	21134974	T	C
chr2	21153852	G	A
chr2	21162129	T	C
chr2	21163855	A	G
chr2	21163893	T	G
chr2	21175260	T	C
chr2	21175759	T	G
chr2	21180851	T	C
chr2	21182177	G	A
chr2	21183031	T	C
chr2	21183056	T	C
chr2	21196815	C	A
chr2	21198379	C	T
chr2	21218491	T	C
chr2	21302477	T	C
chr2	21302657	A	G
chr2	21303115	G	A
chr2	21312336	T	C
chr2	21312354	C	T
chr2	21341431	G	A
chr2	21358038	G	T
chr2	21365192	T	C
chr2	21386990	A	T
chr2	21387045	C	T
chr2	21420369	A	G
chr2	21458076	T	G
chr2	21458684	T	C
chr2	21490474	T	C
chr2	21514288	A	T
chr2	21514333	T	C
chr2	21517206	T	A
chr2	21518014	T	A
chr2	21539270	G	A
chr2	21539314	C	T
chr2	21541489	C	T
chr2	21566091	G	C
chr2	21597936	C	T
chr2	21602210	C	G
chr2	21605118	C	A
chr2	21606897	C	A
chr2	21616384	A	G
chr2	21617153	C	T
chr2	21625440	T	C
chr2	21629610	T	A
chr2	21634629	A	G
chr2	21651977	C	T
chr2	21652010	G	A
chr2	21652046	C	T
chr2	21652092	C	T
chr2	21652470	T	G
chr2	21652789	G	T
chr2	21667123	C	T
chr2	21671452	A	T
chr2	21674936	G	A
chr2	21694247	C	G
chr2	21695688	A	C
chr2	21696117	T	C
chr2	21702584	A	G
chr2	21721918	C	G
chr2	21725513	T	C
chr2	21745164	A	T
chr2	21746017	A	G
chr2	21746378	A	T
chr2	21753254	A	C
chr2	21753547	A	T
chr2	21754187	C	A
chr2	21763941	T	A
chr2	21789377	A	G
chr2	21789721	G	T
chr2	21789765	A	C
chr2	21789946	T	A
chr2	21816981	A	T
chr2	21817440	C	T
chr2	21848499	A	G
chr2	21849292	G	T
chr2	21849314	C	T
chr2	21850243	G	T
chr2	21887101	T	A
chr2	21965266	C	G
chr2	21981857	A	G
chr2	22021436	T	G
chr2	22074031	G	A
chr2	22077952	G	A
chr2	22078202	T	C
chr2	22101189	G	A
chr2	22101313	T	A
chr2	22135144	G	C
chr2	22146980	G	A
chr2	22147035	A	G
chr2	22160694	A	T
chr2	22167008	G	A
chr2	22172219	A	G
chr2	22211448	G	C
chr2	22220260	C	T
chr2	22266606	A	G
chr2	22317072	T	G
chr2	22317271	C	T
chr2	22317554	T	C
chr2	22329445	A	G
chr2	22329890	T	C
chr2	22332724	T	A
chr2	22332756	G	A
chr2	22401254	C	T
chr2	22403569	A	G
chr2	22421207	T	C
chr2	22421569	C	T
chr2	22421714	T	C
chr2	22422206	A	G
chr2	22476812	C	A
chr2	22483522	G	C
chr2	22484021	T	C
chr2	22486871	T	C
chr2	22495051	G	T
chr2	22495256	A	C
chr2	22503915	T	G
chr2	22525942	A	T
chr2	22541864	C	T
chr2	22543889	A	G
chr2	22543915	A	G
chr2	22544036	G	C
chr2	22544164	T	C
chr2	22593085	C	T
chr2	22624600	T	C
chr2	22626079	G	A
chr2	22626424	G	A
chr2	22626919	T	G
chr2	22676436	C	T
chr2	22872812	T	A
chr2	23199301	A	G
chr2	23773745	G	A
chr2	23939588	A	G
chr2	23946918	A	G
chr2	23946967	A	T
chr2	23949161	T	A
chr2	23951382	C	T
chr2	23957795	T	G
chr2	24008649	C	T
chr2	24011799	A	G
chr2	24011927	C	A
chr2	24028201	C	G
chr2	24043343	G	A
chr2	24059410	T	C
chr2	24059476	A	G
chr2	24064110	T	G
chr2	24064725	T	C
chr2	24280344	C	T
chr2	24282250	G	A
chr2	24288062	A	C
chr2	24338666	A	T
chr2	24360528	C	T
chr2	24380980	C	T
chr2	24381118	G	C
chr2	24387725	G	A
chr2	24387880	T	C
chr2	24390673	G	A
chr2	24396815	C	T
chr2	24399107	G	A
chr2	24399300	A	G
chr2	24408505	T	C
chr2	24420534	T	C
chr2	24423299	G	A
chr2	24428786	G	C
chr2	24487597	T	C
chr2	24502919	A	C
chr2	24503484	G	A
chr2	24504817	G	A
chr2	24508696	G	T
chr2	24512708	C	T
chr2	24512725	G	A
chr2	24540183	A	G
chr2	24543003	C	A
chr2	24549086	T	C
chr2	24562976	A	G
chr2	24574852	T	C
chr2	24599080	T	C
chr2	24610716	C	T
chr2	24615947	G	C
chr2	24616133	A	T
chr2	24623902	G	A
chr2	24624143	A	C
chr2	24625034	T	C
chr2	24633648	T	C
chr2	24638903	G	A
chr2	24641709	G	A
chr2	24641898	G	A
chr2	24644645	G	C
chr2	24653573	A	G
chr2	24654112	G	C
chr2	24654597	G	A
chr2	24657702	T	C
chr2	24668503	T	C
chr2	24688275	C	T
chr2	24691704	T	C
chr2	24693710	G	T
chr2	24693885	A	T
chr2	24693963	A	G
chr2	24701039	T	C
chr2	24730274	G	C
chr2	24731988	A	C
chr2	24736136	C	T
chr2	24751211	G	A
chr2	24761026	A	G
chr2	24763229	G	A
chr2	24779828	A	G
chr2	24794230	C	T
chr2	24827274	A	G
chr2	24844897	T	C
chr2	24851481	A	G
chr2	24955653	T	C
chr2	24990126	C	T
chr2	24993081	C	T
chr2	24996578	A	G
chr2	24996667	G	T
chr2	25002749	T	C
chr2	25008136	A	T
chr2	25077171	T	C
chr2	25259674	A	G
chr2	25329346	C	A
chr2	25362101	C	T
chr2	25378436	C	A
chr2	25384621	G	A
chr2	25396140	C	T
chr2	25445906	C	A
chr2	25447367	T	C
chr2	25456867	T	A
chr2	25468744	T	G
chr2	25505075	G	A
chr2	25633129	T	C
chr2	25710516	A	G
chr2	25755158	G	A
chr2	25850159	T	C
chr2	25851752	C	T
chr2	25861986	G	A
chr2	25863728	T	C
chr2	25876206	T	C
chr2	25879924	A	G
chr2	25883609	G	A
chr2	25899002	G	A
chr2	25957768	C	A
chr2	25990650	T	C
chr2	26071809	C	A
chr2	26077936	A	G
chr2	26089574	A	G
chr2	26097459	G	A
chr2	26224514	T	C
chr2	26306959	G	A
chr2	26332795	G	T
chr2	26335183	A	G
chr2	26389742	T	A
chr2	26411195	A	G
chr2	26413519	T	C
chr2	26436046	A	G
chr2	26493167	G	A
chr2	26733409	C	G
chr2	29356174	A	T
chr2	30250352	G	A
chr2	30257008	T	C
chr2	30291880	C	A
chr2	30295726	G	C
chr2	30746663	T	C
chr2	30864998	G	A
chr2	30899739	G	A
chr2	31020430	T	C
chr2	31027378	C	T
chr2	31027797	T	G
chr2	31043128	A	G
chr2	31046438	G	T
chr2	31049468	T	C
chr2	31057319	A	T
chr2	31089256	G	A
chr2	31113338	G	A
chr2	31203673	A	G
chr2	31212691	A	G
chr2	31290851	A	C
chr2	31301872	C	T
chr2	32441565	T	C
chr2	32524285	G	A
chr2	33073858	T	A
chr2	33177779	G	C
chr2	33179693	T	G
chr2	33223883	G	A
chr2	33236306	C	T
chr2	33278392	A	G
chr2	33350779	A	G
chr2	33368142	G	A
chr2	33368345	A	G
chr2	33382359	A	C
chr2	33396600	C	T
chr2	33425404	C	A
chr2	33426476	A	G
chr2	33434632	A	G
chr2	33478227	G	A
chr2	33483335	A	G
chr2	33518682	T	G
chr2	33526198	T	A
chr2	33536790	T	C
chr2	33536920	C	A
chr2	33537038	T	G
chr2	33556936	T	C
chr2	33692206	G	C
chr2	33736994	C	A
chr2	33747840	G	A
chr2	33751311	C	G
chr2	33755909	A	T
chr2	33806998	T	C
chr2	33807506	T	C
chr2	33807640	G	A
chr2	33812309	A	G
chr2	33837690	C	T
chr2	33850139	T	G
chr2	33884168	T	C
chr2	33903477	C	T
chr2	33910306	A	C
chr2	33934692	T	C
chr2	33947566	A	G
chr2	33949220	C	T
chr2	34069015	A	T
chr2	34330576	A	G
chr2	34331778	A	G
chr2	34333393	G	A
chr2	34345774	A	G
chr2	34347644	G	C
chr2	34351074	C	T
chr2	34351222	T	C
chr2	34372978	G	A
chr2	34382309	G	T
chr2	34397028	A	G
chr2	34404930	G	A
chr2	34425087	G	A
chr2	34425342	A	G
chr2	34438413	C	T
chr2	34446457	A	G
chr2	34446905	A	G
chr2	34453687	A	C
chr2	34507412	T	C
chr2	34802771	A	G
chr2	34863544	A	G
chr2	34880155	G	C
chr2	34883694	G	A
chr2	34884956	G	A
chr2	34885007	A	G
chr2	35053516	A	C
chr2	35252643	G	A
chr2	44334980	C	A
chr2	58511995	C	T
chr2	59517981	C	A
chr2	59519844	A	G
chr2	59529034	C	T
chr2	59538494	A	G
chr2	59555028	T	C
chr2	59571899	G	A
chr2	59582270	A	G
chr2	59587403	T	A
chr2	59590673	A	C
chr2	59590810	C	T
chr2	59605562	G	A
chr2	59807635	C	A
chr2	59865867	T	G
chr2	59894507	T	G
chr2	59896415	A	C
chr2	59911694	C	T
chr2	59914471	C	T
chr2	59918652	C	T
chr2	59932240	G	A
chr2	59936967	C	A
chr2	59945871	A	G
chr2	59949613	G	A
chr2	59970712	C	T
chr2	66600298	C	T
chr2	71521920	C	T
chr2	71522259	G	C
chr2	71523054	G	A
chr2	71574793	C	T
chr2	71584479	A	G
chr2	71600322	T	C
chr2	71612397	C	A
chr2	71637633	G	C
chr2	71645216	A	T
chr2	71649978	G	A
chr2	71674083	C	T
chr2	71676049	A	T
chr2	71680359	C	T
chr2	71697261	A	C
chr2	71697450	C	T
chr2	71701318	A	C
chr2	71732230	T	A
chr2	71734417	A	C
chr2	71748573	C	T
chr2	71748795	A	T
chr2	71855349	C	T
chr2	71982206	G	T
chr2	72176224	G	T
chr2	72184078	T	G
chr2	72239858	C	G
chr2	72417148	C	T
chr2	72423178	T	C
chr2	72437791	A	G
chr2	72455699	C	T
chr2	72502970	G	A
chr2	72503101	C	T
chr2	72509135	G	A
chr2	73133111	A	T
chr2	73133186	A	G
chr2	73937448	C	T
chr2	73946300	A	G
chr2	73960582	A	C
chr2	74000223	C	T
chr2	74051791	T	C
chr2	74052724	T	G
chr2	74055310	T	C
chr2	74055642	C	A
chr2	74104923	C	T
chr2	74108994	A	G
chr2	74115698	A	G
chr2	74197328	T	C
chr2	74199357	A	G
chr2	74202439	C	T
chr2	74211450	T	A
chr2	74219423	T	C
chr2	74220059	A	G
chr2	74222791	T	C
chr2	74224857	T	G
chr2	74225014	T	A
chr2	74232549	T	C
chr2	74259739	T	C
chr2	74260224	A	G
chr2	74315104	G	C
chr2	74319505	G	C
chr2	74356256	A	G
chr2	74358062	C	G
chr2	74375622	C	T
chr2	74431450	A	G
chr2	74432345	G	A
chr2	74784983	A	G
chr2	74813069	A	G
chr2	74818114	C	T
chr2	74818178	C	T
chr2	74848885	C	T
chr2	74862410	C	T
chr2	74872239	C	T
chr2	74873453	T	C
chr2	74876586	G	A
chr2	74887749	C	T
chr2	74927704	A	G
chr2	74946638	G	A
chr2	74991754	C	G
chr2	74994368	C	A
chr2	75014676	G	A
chr2	75021940	A	G
chr2	75032992	C	T
chr2	75036836	T	C
chr2	75059958	A	G
chr2	75095614	C	T
chr2	75149399	C	A
chr2	75159242	A	T
chr2	75171104	C	T
chr2	75187232	A	C
chr2	75193161	T	C
chr2	75195275	T	C
chr2	75196685	T	C
chr2	75201244	C	T
chr2	75209676	A	C
chr2	75288126	G	T
chr2	75291303	C	T
chr2	75335081	G	A
chr2	75335188	C	T
chr2	75336391	C	T
chr2	75336561	G	A
chr2	75337019	T	C
chr2	75343572	G	A
chr2	75350208	T	A
chr2	75350565	A	G
chr2	75368227	C	T
chr2	75385073	G	A
chr2	75392896	A	G
chr2	75408513	A	G
chr2	75409037	G	A
chr2	75409152	A	G
chr2	75414746	C	T
chr2	82411177	T	C
chr2	82665275	T	C
chr2	90646200	C	T
chr2	95600963	T	C
chr2	125166597	T	C
chr2	125169137	G	A
chr2	125169847	T	G
chr2	125173740	C	A
chr2	125175322	C	T
chr2	125187850	C	G
chr2	125187915	T	C
chr2	125191708	C	A
chr2	125197763	C	T
chr2	125203461	G	T
chr2	125204179	T	C
chr2	125257992	T	C
chr2	125272749	C	A
chr2	125272800	G	A
chr2	125276911	G	A
chr2	125281010	T	A
chr2	125304785	C	T
chr2	125320288	A	G
chr2	125352402	C	G
chr2	125396794	C	T
chr2	125402979	C	T
chr2	125403463	T	C
chr2	125403712	A	G
chr2	125432111	C	T
chr2	125477546	C	T
chr2	125524473	A	G
chr2	125532863	A	G
chr2	125534913	G	A
chr2	125564678	G	T
chr2	125571858	C	T
chr2	125573678	T	C
chr2	125601315	C	T
chr2	125601611	A	G
chr2	125602981	T	C
chr2	125613215	C	T
chr2	125660451	C	A
chr2	125660571	T	C
chr2	125665288	G	T
chr2	125668583	T	C
chr2	125693737	A	G
chr2	125704535	T	G
chr2	125715425	G	A
chr2	125749009	C	T
chr2	125772741	T	C
chr2	125793418	A	G
chr2	125793971	G	C
chr2	125796468	A	G
chr2	125798647	A	T
chr2	125815934	T	C
chr2	125815981	C	T
chr2	125817638	G	A
chr2	125829325	G	A
chr2	125832636	G	A
chr2	125845929	T	C
chr2	125861498	A	G
chr2	125865925	C	T
chr2	125866915	A	G
chr2	125867642	A	G
chr2	125870097	C	T
chr2	125880154	A	G
chr2	125886544	C	T
chr2	125895047	T	C
chr2	125895103	A	C
chr2	125921520	C	T
chr2	125921818	G	C
chr2	125935859	G	C
chr2	125936431	T	A
chr2	125943622	T	C
chr2	125944228	G	C
chr2	125947147	C	T
chr2	125976146	T	G
chr2	125987982	A	G
chr2	126001878	C	T
chr2	126008830	G	A
chr2	126028573	T	C
chr2	126028849	A	T
chr2	126028915	A	G
chr2	126030741	T	C
chr2	126052773	G	A
chr2	126071557	G	A
chr2	126097269	A	C
chr2	126097449	C	G
chr2	126112615	T	A
chr2	126112874	C	T
chr2	126118765	G	A
chr2	126127640	C	T
chr2	126136465	C	T
chr2	126150562	C	G
chr2	126156473	A	G
chr2	126156641	A	G
chr2	126198770	T	G
chr2	126215071	T	C
chr2	126222430	G	A
chr2	126223751	T	C
chr2	126247819	T	C
chr2	126258799	G	A
chr2	126259800	G	A
chr2	126260790	G	A
chr2	126260966	G	A
chr2	126282976	C	T
chr2	126283202	T	C
chr2	126285271	C	A
chr2	126291393	G	A
chr2	126294204	A	G
chr2	126306547	G	T
chr2	126309318	G	A
chr2	126319379	C	T
chr2	126340612	G	T
chr2	126345008	G	A
chr2	126346702	A	G
chr2	126353810	A	G
chr2	126387421	G	A
chr2	126392545	A	C
chr2	126396386	A	G
chr2	126404847	G	C
chr2	126406539	T	C
chr2	126430641	G	T
chr2	126431598	T	C
chr2	126431626	G	A
chr2	126431762	A	G
chr2	126455654	G	C
chr2	126458341	A	G
chr2	126460902	T	C
chr2	126467630	A	G
chr2	126470322	C	T
chr2	126470820	G	C
chr2	126479041	C	T
chr2	126481155	T	A
chr2	126490908	G	A
chr2	126497180	T	C
chr2	126499620	T	C
chr2	126535981	A	G
chr2	126551890	C	T
chr2	126554605	G	A
chr2	126555932	A	G
chr2	126556700	C	T
chr2	126557730	G	C
chr2	126576958	T	G
chr2	126578621	T	C
chr2	126583534	G	C
chr2	126606947	T	G
chr2	126623004	A	G
chr2	126645010	T	C
chr2	126647518	A	G
chr2	126656317	A	G
chr2	126662970	G	A
chr2	126667240	A	G
chr2	126670056	G	A
chr2	126715358	G	A
chr2	126720070	A	C
chr2	126721574	A	G
chr2	126739153	C	T
chr2	126761571	G	T
chr2	126764105	G	A
chr2	126798106	G	T
chr2	126812005	C	T
chr2	126812240	C	T
chr2	126812581	C	T
chr2	126837377	T	C
chr2	126837474	A	G
chr2	126858500	A	G
chr2	126859139	A	G
chr2	126875537	C	T
chr2	126885596	G	T
chr2	126900158	A	G
chr2	126940290	T	C
chr2	126944749	T	C
chr2	126955081	G	A
chr2	126955191	A	G
chr2	126994675	C	T
chr2	127021265	G	A
chr2	127021391	T	C
chr2	127033187	A	C
chr2	127033266	A	C
chr2	127034657	A	G
chr2	127040201	C	T
chr2	127040451	T	G
chr2	127040804	G	C
chr2	127042601	T	G
chr2	127043795	A	G
chr2	127051904	G	A
chr2	127054597	G	A
chr2	127059991	G	A
chr2	127060122	G	A
chr2	127065882	C	A
chr2	127068986	T	C
chr2	127079743	G	A
chr2	127079838	G	A
chr2	127079915	G	T
chr2	128804680	T	A
chr2	129144360	G	A
chr2	129144713	C	T
chr2	129160197	C	T
chr2	129190441	A	G
chr2	129191382	T	C
chr2	129195783	T	C
chr2	129195807	T	A
chr2	129210921	T	C
chr2	129242875	T	C
chr2	129269751	G	A
chr2	129269789	A	T
chr2	129300912	C	T
chr2	129304648	T	C
chr2	129305012	T	C
chr2	129324234	T	G
chr2	129324398	C	T
chr2	129339031	T	A
chr2	129339327	T	C
chr2	129353319	A	G
chr2	129371541	G	A
chr2	129383337	T	A
chr2	129384669	A	G
chr2	129400707	C	T
chr2	129403947	T	C
chr2	129421554	G	A
chr2	129423309	T	A
chr2	129433953	G	A
chr2	129435875	C	T
chr2	129437146	T	A
chr2	129440641	A	G
chr2	129445376	C	G
chr2	129446186	G	T
chr2	129446245	G	A
chr2	129451345	A	G
chr2	129458092	T	A
chr2	129459036	A	G
chr2	129474386	G	A
chr2	129484329	A	C
chr2	129488326	C	T
chr2	129514719	G	A
chr2	129539815	A	G
chr2	129541473	A	T
chr2	129542005	T	C
chr2	129542115	G	A
chr2	129542808	C	A
chr2	129543237	C	T
chr2	129543665	A	G
chr2	129546976	C	T
chr2	129547124	G	A
chr2	129585460	T	C
chr2	129585717	T	C
chr2	129607165	G	A
chr2	129609268	A	G
chr2	129611496	G	A
chr2	129629116	C	T
chr2	129665331	C	T
chr2	129699324	A	T
chr2	129700529	G	A
chr2	129704299	A	T
chr2	129707159	G	A
chr2	129714584	G	A
chr2	129723137	C	T
chr2	129728455	C	A
chr2	129729364	C	T
chr2	129749599	A	G
chr2	129750905	C	T
chr2	129751084	C	G
chr2	129751110	C	T
chr2	129761000	T	C
chr2	129770990	A	T
chr2	129778046	G	A
chr2	129778615	G	A
chr2	129780786	A	T
chr2	129780826	G	T
chr2	129780882	C	T
chr2	129785420	C	T
chr2	129820989	T	C
chr2	129826110	C	T
chr2	129826930	A	C
chr2	129827414	A	G
chr2	129831583	T	C
chr2	129832502	C	T
chr2	129832543	T	C
chr2	129833055	G	A
chr2	129833838	G	A
chr2	129852270	C	T
chr2	129855868	G	A
chr2	129858199	G	A
chr2	129858530	A	C
chr2	129858579	A	G
chr2	129860070	G	A
chr2	129860810	C	T
chr2	129864583	T	C
chr2	129867376	G	A
chr2	129867701	G	A
chr2	129880025	C	T
chr2	129901049	T	C
chr2	129946681	T	G
chr2	129947733	C	T
chr2	129948266	T	C
chr2	129952848	T	G
chr2	129969738	C	A
chr2	129977593	A	G
chr2	129979267	G	A
chr2	129981787	T	C
chr2	129984035	C	A
chr2	130011328	G	A
chr2	130046087	G	A
chr2	130046649	G	A
chr2	130050754	G	A
chr2	130055330	A	T
chr2	130069931	G	A
chr2	130070957	A	G
chr2	130080405	G	C
chr2	130081320	G	A
chr2	130093819	T	C
chr2	130112609	G	T
chr2	130137396	A	G
chr2	130180081	G	A
chr2	130180179	A	G
chr2	130240554	C	T
chr2	130242532	A	G
chr2	130252223	T	A
chr2	130252259	G	A
chr2	130255631	C	T
chr2	130255697	C	T
chr2	130259905	G	A
chr2	130273931	T	C
chr2	130317963	A	G
chr2	130321187	T	C
chr2	130326529	G	A
chr2	130362215	T	C
chr2	130363126	G	A
chr2	130364510	G	A
chr2	130365749	C	T
chr2	130388070	C	T
chr2	130478630	G	A
chr2	130479418	C	T
chr2	130494956	C	A
chr2	130532625	A	G
chr2	130534029	G	A
chr2	130546753	T	C
chr2	130546898	A	G
chr2	130590633	G	A
chr2	130599806	A	T
chr2	130632310	C	T
chr2	130636065	A	G
chr2	130636387	T	C
chr2	130640099	C	T
chr2	130674314	A	G
chr2	130685845	T	C
chr2	130758062	C	T
chr2	130759264	G	A
chr2	130769628	T	C
chr2	130777824	C	T
chr2	130788743	T	C
chr2	130805018	A	G
chr2	130805296	C	T
chr2	130828238	G	A
chr2	130846847	G	C
chr2	130850888	A	G
chr2	130851201	C	A
chr2	130854764	C	A
chr2	134345047	C	A
chr2	134551769	T	C
chr2	134586818	T	C
chr2	134626704	C	T
chr2	134677811	C	T
chr2	134699336	A	G
chr2	134710479	C	A
chr2	134712881	A	C
chr2	134715075	T	C
chr2	134721893	C	T
chr2	134722338	G	A
chr2	134733626	G	A
chr2	134733767	C	T
chr2	134739005	A	G
chr2	134747515	A	G
chr2	134754159	T	A
chr2	134754646	G	A
chr2	134754731	G	A
chr2	134755262	G	C
chr2	134759735	T	C
chr2	134761489	G	A
chr2	139322068	G	C
chr2	174361115	C	T
chr2	174361131	C	G
chr2	174385152	G	C
chr2	174386083	C	T
chr2	174396759	T	C
chr2	174396794	C	T
chr2	174453352	A	G
chr2	174453382	C	T
chr2	174490087	G	T
chr2	174554074	C	G
chr2	174648044	C	T
chr2	174650361	A	C
chr2	174659606	T	C
chr2	174659682	G	A
chr2	174666686	G	A
chr2	174681875	G	A
chr2	178355341	T	C
chr2	178362013	A	C
chr2	178374799	T	G
chr2	178392343	A	G
chr2	178392819	A	G
chr2	178394584	G	T
chr2	178395166	C	T
chr2	178395981	T	C
chr2	178397121	T	C
chr2	178398827	C	T
chr2	178398893	A	G
chr2	178494588	C	A
chr2	178533245	A	G
chr2	178536079	A	G
chr2	178539576	C	T
chr2	178539831	C	T
chr2	178539847	A	G
chr2	178544332	C	G
chr2	178550680	C	T
chr2	178562208	C	T
chr2	178565227	C	T
chr2	178573153	G	T
chr2	178823404	G	A
chr2	178823486	T	C
chr2	178823998	C	T
chr2	178831392	C	T
chr2	178831444	G	A
chr2	178839521	A	G
chr2	178942788	G	A
chr2	178955744	A	G
chr2	178957062	G	T
chr2	178961026	C	T
chr2	178961149	G	A
chr2	178966748	A	G
chr2	178974422	A	G
chr2	178975820	G	A
chr2	178975847	A	G
chr2	178979193	A	G
chr2	178996224	C	T
chr2	179002282	G	A
chr2	179002398	T	C
chr2	179028121	A	G
chr2	179043638	C	A
chr2	179072194	T	G
chr2	179080807	C	A
chr2	179100069	A	T
chr2	179116135	C	T
chr2	179120407	G	A
chr2	179123517	G	C
chr2	179125333	C	T
chr2	179129994	G	A
chr2	179130026	T	C
chr2	179132656	T	A
chr2	179135204	T	C
chr2	179243458	A	G
chr2	179280861	G	A
chr2	179286657	C	T
chr2	179308861	T	C
chr2	179316731	T	C
chr2	179331711	T	C
chr2	179341615	T	C
chr2	179361439	G	A
chr2	179365670	G	T
chr2	179369882	C	T
chr2	179385341	T	C
chr2	179413394	G	C
chr2	179448879	G	A
chr2	179538598	G	A
chr2	179541414	T	C
chr2	179542671	G	A
chr2	179559772	A	G
chr2	179610587	C	T
chr2	179612990	C	G
chr2	179620382	T	C
chr2	179634578	A	G
chr2	179637300	T	G
chr2	179667442	C	A
chr2	179707211	G	A
chr2	179721284	C	A
chr2	179771649	G	C
chr2	179790124	G	A
chr2	179880759	C	T
chr2	179892042	A	G
chr2	179897592	G	A
chr2	179963537	G	A
chr2	180092501	G	A
chr2	180225003	C	T
chr3	3382534	G	C
chr3	3560133	T	C
chr3	3785419	G	A
chr3	4216980	C	T
chr3	4362510	T	C
chr3	4786147	T	C
chr3	5086521	A	C
chr3	5130320	G	A
chr3	5241549	A	G
chr3	5343026	A	G
chr3	5629122	A	C
chr3	5796694	A	C
chr3	5918058	A	G
chr3	6089644	G	A
chr3	6288722	T	A
chr3	6290396	T	C
chr3	6291200	T	A
chr3	6292253	C	T
chr3	6292303	A	G
chr3	6292460	G	T
chr3	6318906	C	T
chr3	6323214	C	T
chr3	6397188	T	G
chr3	6412576	G	C
chr3	6435112	G	A
chr3	6479954	G	C
chr3	6492886	A	C
chr3	6498185	C	A
chr3	6505516	A	G
chr3	6519776	T	A
chr3	6521621	C	G
chr3	6528786	G	C
chr3	6567727	G	A
chr3	6587204	T	G
chr3	6590899	G	T
chr3	6591140	G	A
chr3	6591285	C	T
chr3	6591659	T	G
chr3	6594544	T	C
chr3	6595560	A	G
chr3	6595747	G	T
chr3	6653522	T	C
chr3	6683575	T	C
chr3	6684142	G	A
chr3	6774612	T	C
chr3	7719774	T	C
chr3	8037784	A	G
chr3	8043397	A	T
chr3	8052668	A	C
chr3	8061889	A	T
chr3	8062202	G	A
chr3	8100016	G	A
chr3	8177645	C	A
chr3	8212033	C	T
chr3	8221167	C	T
chr3	8234912	C	G
chr3	8234949	T	C
chr3	8234975	G	A
chr3	8240623	T	C
chr3	8268639	T	C
chr3	8271807	A	G
chr3	8277205	A	G
chr3	8284105	A	G
chr3	8287472	T	C
chr3	8358700	G	A
chr3	8359941	C	G
chr3	8491884	T	C
chr3	8491969	T	C
chr3	8491987	A	G
chr3	8498733	G	A
chr3	8521233	A	G
chr3	8771566	G	A
chr3	8778907	T	C
chr3	9100972	T	A
chr3	9280970	C	T
chr3	9413743	G	A
chr3	9429115	T	A
chr3	9437061	A	G
chr3	9437748	C	T
chr3	9439329	A	G
chr3	9466048	G	T
chr3	9466066	T	A
chr3	9466098	T	C
chr3	9468637	T	C
chr3	9475322	C	G
chr3	9475392	C	G
chr3	9475470	T	C
chr3	9497352	G	C
chr3	9508829	T	G
chr3	9508916	G	A
chr3	9510025	A	G
chr3	9524978	T	G
chr3	9525007	C	T
chr3	9525123	A	G
chr3	9542893	T	C
chr3	9556550	T	G
chr3	9565087	G	A
chr3	9618387	C	T
chr3	9619325	A	G
chr3	9983632	A	G
chr3	10006549	T	A
chr3	10008423	G	A
chr3	10018673	C	G
chr3	10052089	A	G
chr3	10052127	T	G
chr3	10056952	T	C
chr3	10059481	G	T
chr3	10078784	G	A
chr3	10110290	G	C
chr3	10128273	A	G
chr3	10128923	A	T
chr3	10129050	A	C
chr3	10183830	A	G
chr3	10186281	T	C
chr3	10197023	A	G
chr3	10197381	A	G
chr3	10276082	T	C
chr3	10279547	C	T
chr3	10297104	C	T
chr3	10312405	T	C
chr3	10314367	A	G
chr3	10327102	T	C
chr3	10332919	C	T
chr3	10333193	T	C
chr3	10334574	G	C
chr3	10356994	T	C
chr3	10365785	G	T
chr3	10372864	T	G
chr3	10374793	T	G
chr3	10386127	C	T
chr3	10392748	T	C
chr3	10392813	A	G
chr3	10393145	A	G
chr3	10645799	C	T
chr3	11038107	G	A
chr3	11119314	G	A
chr3	11120253	A	G
chr3	11135267	A	T
chr3	11166986	A	G
chr3	11179667	T	C
chr3	11199903	G	A
chr3	11200158	C	T
chr3	11214556	A	G
chr3	11216228	A	G
chr3	11241582	C	T
chr3	11241811	T	C
chr3	11261869	G	A
chr3	11294430	C	T
chr3	11297853	C	G
chr3	11298356	C	T
chr3	11327556	A	C
chr3	11393840	T	A
chr3	11424121	C	T
chr3	11443366	A	G
chr3	11459595	A	C
chr3	11492636	G	T
chr3	11496813	C	G
chr3	11500835	A	T
chr3	11562380	A	C
chr3	11583926	G	A
chr3	11603271	G	A
chr3	11608240	T	C
chr3	11608262	T	G
chr3	11608579	T	C
chr3	11615838	C	T
chr3	11671699	C	A
chr3	11685141	A	C
chr3	11702737	A	G
chr3	11702967	G	A
chr3	11759829	T	A
chr3	11760157	A	C
chr3	11760446	T	C
chr3	11769719	A	G
chr3	11800210	C	T
chr3	11816042	G	C
chr3	11824234	T	C
chr3	11824294	T	C
chr3	11828969	A	G
chr3	11829503	G	A
chr3	11845080	T	A
chr3	11846649	T	C
chr3	11886709	C	T
chr3	11888763	C	T
chr3	11897036	G	A
chr3	11898046	A	C
chr3	11898182	T	C
chr3	11900204	T	A
chr3	11911701	C	T
chr3	11995062	C	T
chr3	11995285	G	T
chr3	11995394	T	A
chr3	12008977	T	C
chr3	12009084	T	C
chr3	12018154	A	G
chr3	12041129	A	C
chr3	12041307	G	A
chr3	12042678	T	C
chr3	12070680	A	C
chr3	12078088	C	T
chr3	12078829	T	A
chr3	12081751	T	G
chr3	12093918	G	A
chr3	12100966	G	C
chr3	12113578	A	T
chr3	12139572	C	T
chr3	12142050	G	A
chr3	12169031	A	C
chr3	12180123	C	T
chr3	12183951	G	A
chr3	12184200	C	T
chr3	12197483	T	G
chr3	12211042	C	A
chr3	12219662	C	T
chr3	12229171	T	C
chr3	12238187	G	C
chr3	12288229	A	G
chr3	12294107	C	T
chr3	12329644	T	G
chr3	12334958	A	G
chr3	12335119	G	A
chr3	12350408	G	A
chr3	12350516	A	G
chr3	12398049	C	T
chr3	12399811	C	T
chr3	12431604	G	A
chr3	12433968	T	C
chr3	12458867	T	C
chr3	12488277	G	A
chr3	12488525	G	A
chr3	12492150	A	G
chr3	12508585	T	A
chr3	12532723	C	T
chr3	12639959	G	A
chr3	12895834	T	C
chr3	13288218	T	C
chr3	13288425	C	T
chr3	13310346	A	G
chr3	13321007	T	A
chr3	13338920	T	C
chr3	13339110	T	C
chr3	13401032	A	G
chr3	13409473	G	A
chr3	13436486	A	G
chr3	13477266	A	T
chr3	13478828	A	G
chr3	13479082	T	G
chr3	13518529	T	G
chr3	13519265	A	C
chr3	13528417	T	C
chr3	13546129	T	C
chr3	13559830	T	G
chr3	13569117	T	C
chr3	13576780	G	A
chr3	13590706	G	A
chr3	13598176	A	G
chr3	13598766	C	G
chr3	13603250	T	G
chr3	13626533	T	A
chr3	13643233	A	G
chr3	13661012	G	A
chr3	13665858	A	T
chr3	13665991	T	C
chr3	13677006	G	A
chr3	13678259	A	C
chr3	13710351	A	G
chr3	13732113	C	T
chr3	13775580	C	T
chr3	13775605	G	A
chr3	13775811	A	G
chr3	13781511	C	T
chr3	13840276	G	A
chr3	13846410	T	G
chr3	13846540	G	C
chr3	13852967	G	A
chr3	13855356	C	A
chr3	13855483	T	C
chr3	13856203	T	C
chr3	13921026	G	A
chr3	13947537	A	G
chr3	13976330	T	G
chr3	14003518	G	T
chr3	14003620	A	G
chr3	14004411	C	T
chr3	14125547	T	C
chr3	14133351	T	G
chr3	14133839	A	C
chr3	14142983	A	G
chr3	14148182	T	C
chr3	14171261	A	C
chr3	14365170	G	A
chr3	14539339	G	A
chr3	14539871	G	C
chr3	14539902	G	C
chr3	14540263	G	A
chr3	14547985	A	G
chr3	14549182	A	C
chr3	14549241	G	A
chr3	14549517	T	A
chr3	14550838	A	G
chr3	14557332	G	C
chr3	14600178	C	G
chr3	14600390	A	G
chr3	14601890	A	G
chr3	14602123	G	T
chr3	14626521	C	T
chr3	14626820	A	T
chr3	14628692	G	A
chr3	14806332	T	C
chr3	14807268	T	C
chr3	14819202	G	T
chr3	14829975	A	C
chr3	14830000	T	C
chr3	14841429	G	A
chr3	14843197	G	A
chr3	14849390	G	A
chr3	14858724	A	G
chr3	14863892	G	A
chr3	14867043	C	T
chr3	14869348	A	G
chr3	14869372	A	G
chr3	14871980	A	T
chr3	14872889	G	A
chr3	14876548	A	C
chr3	14877740	C	T
chr3	14881149	A	G
chr3	14891806	C	A
chr3	14892055	C	G
chr3	14892785	T	C
chr3	14896805	C	T
chr3	14897270	G	A
chr3	14971898	T	C
chr3	15006644	T	C
chr3	15011873	A	G
chr3	15021940	T	C
chr3	15050949	G	T
chr3	15061281	C	T
chr3	15063496	A	G
chr3	15063970	T	G
chr3	15065831	C	G
chr3	15065922	G	A
chr3	15071741	C	A
chr3	15071824	A	C
chr3	15073259	C	A
chr3	15075766	C	T
chr3	15091280	A	G
chr3	15098733	A	C
chr3	15111576	G	A
chr3	15143377	C	T
chr3	15144217	A	G
chr3	15152732	C	T
chr3	15172456	G	A
chr3	15172542	G	T
chr3	15195543	C	T
chr3	15214722	C	T
chr3	15214748	A	G
chr3	15219892	T	A
chr3	15220291	A	T
chr3	15225650	G	A
chr3	15238423	G	T
chr3	15238468	T	A
chr3	15240573	G	A
chr3	15240980	A	G
chr3	15243710	T	C
chr3	15283227	G	T
chr3	15284494	A	G
chr3	15290892	C	A
chr3	15318017	G	A
chr3	15318094	A	C
chr3	15320153	C	T
chr3	15327682	A	T
chr3	15702520	T	C
chr3	15750369	T	C
chr3	15811217	G	C
chr3	15811371	C	T
chr3	15812005	C	T
chr3	15842471	A	C
chr3	15848061	T	C
chr3	15851131	T	C
chr3	15851392	A	T
chr3	15906610	T	C
chr3	15924761	A	G
chr3	16025322	A	G
chr3	16050749	A	C
chr3	16058984	C	T
chr3	16074842	G	A
chr3	16109339	T	C
chr3	16112243	T	C
chr3	16116845	G	T
chr3	16118410	T	C
chr3	16118588	G	A
chr3	16120182	A	G
chr3	16121723	A	G
chr3	16126882	C	T
chr3	16152275	A	T
chr3	16152348	T	G
chr3	16166409	T	G
chr3	16193707	A	C
chr3	16289267	C	T
chr3	16290665	C	T
chr3	16290903	T	C
chr3	16328598	T	A
chr3	16350290	A	G
chr3	16382233	C	T
chr3	16382401	G	A
chr3	16386875	A	G
chr3	16419504	T	C
chr3	16478120	G	A
chr3	16497205	C	T
chr3	16500176	A	T
chr3	16505704	T	A
chr3	16517875	G	A
chr3	16567364	C	A
chr3	16569852	C	A
chr3	16602592	T	C
chr3	16608463	A	G
chr3	16632924	T	G
chr3	16963539	T	C
chr3	16964502	T	C
chr3	16978525	A	C
chr3	16980849	C	T
chr3	16988911	A	G
chr3	16989059	G	A
chr3	16991756	G	A
chr3	17057227	C	A
chr3	17060733	A	G
chr3	17063550	A	T
chr3	17068418	G	A
chr3	17075783	C	G
chr3	17079063	A	G
chr3	17080579	A	G
chr3	17119614	A	G
chr3	17171034	G	A
chr3	17184660	C	T
chr3	17213297	A	C
chr3	17217363	A	G
chr3	17218781	G	C
chr3	17219054	T	C
chr3	17226913	C	T
chr3	17364513	T	A
chr3	17374728	T	A
chr3	17375758	C	A
chr3	17398562	A	G
chr3	17406173	T	C
chr3	17431016	A	G
chr3	17434397	C	T
chr3	17440234	G	A
chr3	17461942	G	A
chr3	17463477	A	C
chr3	17468643	A	G
chr3	17479344	A	G
chr3	17480624	A	G
chr3	17533737	G	A
chr3	17534547	A	G
chr3	17535540	G	A
chr3	17570917	G	A
chr3	17734868	G	A
chr3	17742620	C	G
chr3	17747194	G	A
chr3	17748271	T	C
chr3	17766541	C	T
chr3	17771988	A	T
chr3	17794990	C	T
chr3	17796181	A	G
chr3	17796473	T	C
chr3	17796823	T	C
chr3	17815920	T	A
chr3	17852494	T	C
chr3	17972606	A	G
chr3	18000079	A	T
chr3	18010535	G	C
chr3	18011259	C	T
chr3	18027372	C	T
chr3	18046330	G	C
chr3	18047611	C	T
chr3	18136349	T	A
chr3	18150237	A	T
chr3	18155407	G	A
chr3	18166695	C	T
chr3	18169472	T	G
chr3	18241754	A	G
chr3	18269719	C	T
chr3	18271855	G	A
chr3	18276987	A	T
chr3	18277014	G	A
chr3	18279377	A	C
chr3	18314890	G	A
chr3	18329315	G	T
chr3	18329338	G	A
chr3	18352982	G	A
chr3	18354176	C	T
chr3	18356968	A	C
chr3	18357154	C	T
chr3	18371268	A	G
chr3	18371316	A	T
chr3	18378076	A	G
chr3	18379500	A	G
chr3	18379990	A	T
chr3	18401965	A	G
chr3	18402009	T	C
chr3	18426898	G	A
chr3	18457934	C	A
chr3	18466142	A	G
chr3	18495654	T	C
chr3	18515756	T	G
chr3	18515854	G	A
chr3	18525013	G	T
chr3	18527185	G	T
[truncated: 10,662 more rows]
