# Supplementary material for: Presphenoidal synchondrosis fusion in DBA/2J mice
Source: Mamm Genome. 2012 Nov 21;24(1):54–62. doi: 10.1007/s00335-012-9437-8 (PMC3560942; doi:10.1007/s00335-012-9437-8)
Supplement: Supplementary file 5 — Supplementary Table 3 (TXT 8558 kb) [file 335_2012_9437_MOESM5_ESM.txt]

Supplementary Table 3: Imputed SNPs between DBA/1J and DBA/2J, which were supported by the DBA/1J and DBA/2J WGS data.
chr	coord		DBA/1J	DBA/2J
chr1	44258649	G	A
chr1	44288989	T	C
chr1	44425080	T	A
chr1	44425081	T	C
chr1	44454349	C	T
chr1	44699768	A	C
chr1	44699770	A	G
chr1	44699779	C	T
chr1	44702232	A	T
chr1	44946061	T	G
chr1	45297452	A	T
chr1	45297488	G	A
chr1	45297512	G	A
chr1	45341560	C	A
chr1	45493818	A	C
chr1	45688791	C	A
chr1	46328080	A	G
chr1	46328083	A	G
chr1	46454496	T	C
chr1	46488945	A	C
chr1	46561773	T	C
chr1	46753025	A	G
chr1	46890530	A	G
chr1	46953967	C	G
chr1	47263833	A	T
chr1	47451866	G	A
chr1	47644349	A	G
chr1	47888973	G	T
chr1	48273225	C	G
chr1	48389878	C	T
chr1	48507179	A	G
chr1	48967239	C	A
chr1	48991152	G	A
chr1	49172818	C	A
chr1	49484062	C	T
chr1	50128392	T	G
chr1	51140078	T	C
chr1	52840836	A	G
chr1	53908547	G	A
chr1	54143710	A	G
chr1	54211725	G	A
chr1	56211715	C	A
chr1	56608096	C	T
chr1	57553258	C	T
chr1	58431442	T	A
chr1	58842742	G	A
chr1	60857229	T	A
chr1	62516893	G	T
chr1	63143805	A	G
chr1	63357121	C	A
chr1	64190278	G	A
chr1	64205979	C	T
chr1	64396461	C	T
chr1	64536361	C	T
chr1	64807471	A	T
chr1	65681293	C	A
chr1	65722645	C	G
chr1	65727941	T	A
chr1	65770391	T	G
chr1	65784849	T	A
chr1	65842479	A	T
chr1	65842484	G	A
chr1	65889704	A	G
chr1	65889705	G	A
chr1	65889706	T	G
chr1	65923143	T	C
chr1	65932489	A	T
chr1	65976434	T	C
chr1	65976438	T	C
chr1	65976442	T	C
chr1	66102647	A	G
chr1	66102664	G	T
chr1	66120862	C	T
chr1	66120872	G	T
chr1	66120894	T	A
chr1	66120897	T	C
chr1	66260503	G	T
chr1	66289519	A	G
chr1	66399940	G	T
chr1	66508670	T	C
chr1	66548503	T	G
chr1	66551216	A	G
chr1	66551218	A	G
chr1	66561381	T	C
chr1	66628152	A	G
chr1	66777979	G	T
chr1	66878872	C	A
chr1	66878879	C	A
chr1	66943078	C	A
chr1	66946507	G	A
chr1	66946509	A	G
chr1	67012374	A	G
chr1	67012404	T	G
chr1	67415047	G	T
chr1	67494046	T	C
chr1	67517583	G	A
chr1	67519217	G	T
chr1	67540152	T	C
chr1	67540153	T	A
chr1	67540154	T	G
chr1	67716943	A	T
chr1	67719358	G	A
chr1	67719370	G	A
chr1	67719376	C	G
chr1	67813784	A	G
chr1	67908744	C	A
chr1	68009494	C	T
chr1	68009871	A	C
chr1	68010479	T	G
chr1	68010832	A	G
chr1	68010902	G	A
chr1	68011040	G	A
chr1	68011075	C	T
chr1	68012104	T	C
chr1	68012382	C	T
chr1	68012481	G	T
chr1	68012622	T	A
chr1	68012945	T	C
chr1	68013830	A	G
chr1	68013863	C	A
chr1	68014081	G	A
chr1	68014246	A	T
chr1	68015261	A	G
chr1	68015320	T	C
chr1	68015445	T	C
chr1	68015446	G	A
chr1	68015485	C	T
chr1	68015544	C	T
chr1	68015574	A	C
chr1	68015656	T	G
chr1	68015783	C	G
chr1	68015897	C	T
chr1	68015907	T	G
chr1	68016000	C	T
chr1	68016004	A	G
chr1	68016098	C	T
chr1	68016225	G	A
chr1	68016226	T	C
chr1	68016427	G	A
chr1	68016510	A	T
chr1	68016546	T	C
chr1	68016577	T	C
chr1	68016712	C	T
chr1	68016764	G	A
chr1	68016765	C	T
chr1	68016869	T	C
chr1	68016932	A	G
chr1	68017232	G	A
chr1	68017270	C	A
chr1	68017271	C	G
chr1	68017423	G	A
chr1	68017525	A	G
chr1	68017600	T	C
chr1	68017628	G	A
chr1	68017770	C	T
chr1	68017800	G	T
chr1	68017805	T	C
chr1	68017821	G	T
chr1	68017944	T	A
chr1	68018179	T	C
chr1	68018238	G	A
chr1	68018266	T	C
chr1	68018503	C	A
chr1	68018919	A	C
chr1	68018920	T	C
chr1	68019025	G	A
chr1	68019059	C	A
chr1	68019143	C	T
chr1	68019153	C	T
chr1	68019172	C	T
chr1	68019325	G	A
chr1	68019361	G	A
chr1	68019429	A	C
chr1	68019510	T	C
chr1	68019527	C	T
chr1	68019750	G	A
chr1	68019865	T	C
chr1	68019899	T	G
chr1	68020224	A	T
chr1	68020543	A	G
chr1	68020651	T	A
chr1	68020653	T	A
chr1	68020654	G	T
chr1	68020702	C	T
chr1	68020726	A	C
chr1	68020869	T	G
chr1	68020935	G	A
chr1	68020977	G	A
chr1	68020983	C	T
chr1	68020989	C	T
chr1	68021001	A	G
chr1	68021008	G	A
chr1	68021030	C	G
chr1	68021179	A	G
chr1	68021313	A	T
chr1	68021404	A	T
chr1	68021460	A	G
chr1	68022208	T	A
chr1	68022428	T	C
chr1	68023282	A	G
chr1	68023571	G	A
chr1	68025227	C	T
chr1	68025276	C	G
chr1	68025953	C	T
chr1	68026114	T	G
chr1	68026221	A	G
chr1	68026262	G	T
chr1	68026489	T	A
chr1	68026851	A	G
chr1	68027592	C	T
chr1	68028695	T	C
chr1	68028754	A	T
chr1	68028998	T	G
chr1	68029091	T	G
chr1	68029104	T	C
chr1	68029438	A	G
chr1	68029821	C	T
chr1	68029822	A	G
chr1	68029921	T	G
chr1	68029989	C	T
chr1	68030022	G	A
chr1	68030095	A	G
chr1	68030874	G	A
chr1	68031029	C	A
chr1	68031163	G	A
chr1	68031503	C	G
chr1	68031812	G	C
chr1	68034213	T	C
chr1	68034649	C	G
chr1	68034954	C	T
chr1	68035180	G	A
chr1	68035754	A	G
chr1	68036156	T	C
chr1	68036444	T	C
chr1	68036460	G	C
chr1	68036759	G	A
chr1	68036766	A	T
chr1	68037029	T	C
chr1	68037069	C	T
chr1	68037585	A	C
chr1	68038156	G	A
chr1	68038450	T	C
chr1	68038699	T	G
chr1	68038876	G	A
chr1	68038963	T	C
chr1	68039182	A	G
chr1	68039398	G	A
chr1	68039555	G	A
chr1	68040785	T	A
chr1	68041608	A	T
chr1	68042009	A	G
chr1	68042149	A	G
chr1	68042258	G	T
chr1	68042359	G	C
chr1	68042464	C	T
chr1	68042999	G	A
chr1	68043489	C	T
chr1	68043892	T	C
chr1	68043953	G	C
chr1	68044860	T	A
chr1	68045502	A	G
chr1	68046825	T	G
chr1	68046920	A	G
chr1	68046954	C	G
chr1	68046976	G	A
chr1	68046977	G	A
chr1	68048375	T	C
chr1	68048628	G	T
chr1	68048629	C	T
chr1	68049277	C	G
chr1	68049994	G	T
chr1	68050170	T	C
chr1	68050286	G	T
chr1	68050596	T	G
chr1	68050597	T	G
chr1	68052745	T	A
chr1	68052972	T	G
chr1	68053268	T	C
chr1	68053287	C	T
chr1	68053296	T	C
chr1	68053317	C	T
chr1	68053318	A	G
chr1	68053321	C	T
chr1	68054031	T	A
chr1	68054389	T	C
chr1	68055597	T	C
chr1	68056198	A	G
chr1	68056353	G	A
chr1	68056911	G	A
chr1	68058145	T	C
chr1	68058683	C	T
chr1	68058832	G	A
chr1	68060143	A	G
chr1	68062026	A	T
chr1	68063787	G	T
chr1	68064364	A	C
chr1	68064682	T	C
chr1	68065383	C	G
chr1	68065533	C	T
chr1	68065534	T	C
chr1	68065549	T	C
chr1	68065638	T	C
chr1	68065680	T	C
chr1	68065695	T	A
chr1	68065864	A	G
chr1	68065970	G	A
chr1	68066539	G	A
chr1	68066580	G	A
chr1	68066806	G	T
chr1	68067317	C	T
chr1	68068295	T	C
chr1	68068737	C	T
chr1	68068987	C	T
chr1	68069151	A	C
chr1	68069169	C	T
chr1	68070319	G	A
chr1	68071043	T	C
chr1	68071133	G	A
chr1	68071551	C	T
chr1	68071646	T	A
chr1	68071730	T	C
chr1	68071732	A	G
chr1	68071737	T	C
chr1	68071760	C	T
chr1	68071791	T	G
chr1	68071806	G	A
chr1	68071819	A	G
chr1	68072027	A	G
chr1	68072146	A	G
chr1	68072277	C	T
chr1	68072290	T	C
chr1	68072351	G	A
chr1	68072399	C	A
chr1	68072774	C	T
chr1	68072936	T	C
chr1	68072947	G	A
chr1	68072949	A	T
chr1	68073073	C	A
chr1	68073229	A	G
chr1	68073775	A	C
chr1	68074392	G	A
chr1	68074439	A	G
chr1	68074946	T	C
chr1	68075253	G	T
chr1	68075374	T	C
chr1	68075683	C	T
chr1	68076015	G	C
chr1	68076185	A	G
chr1	68076282	T	C
chr1	68076907	T	A
chr1	68076980	C	T
chr1	68078401	G	T
chr1	68078406	G	T
chr1	68079058	A	G
chr1	68079459	C	T
chr1	68079921	T	C
chr1	68080584	T	C
chr1	68081215	A	G
chr1	68081358	A	G
chr1	68081989	T	A
chr1	68082094	G	A
chr1	68082429	G	C
chr1	68082583	C	T
chr1	68082710	T	C
chr1	68083019	A	G
chr1	68083043	G	T
chr1	68083123	C	T
chr1	68083137	C	T
chr1	68083751	G	A
chr1	68084092	A	T
chr1	68084485	C	T
chr1	68084824	G	A
chr1	68084929	C	T
chr1	68084980	C	A
chr1	68085123	G	A
chr1	68085158	A	G
chr1	68085176	T	C
chr1	68085177	T	G
chr1	68085237	G	C
chr1	68085266	A	C
chr1	68086134	C	T
chr1	68086417	T	C
chr1	68086545	A	G
chr1	68087020	T	C
chr1	68087156	A	C
chr1	68087181	G	A
chr1	68087197	G	A
chr1	68087216	T	C
chr1	68087249	A	G
chr1	68087258	G	A
chr1	68087378	G	A
chr1	68088019	A	T
chr1	68088056	A	T
chr1	68088353	A	C
chr1	68088570	T	A
chr1	68089522	A	G
chr1	68089675	T	C
chr1	68089712	T	A
chr1	68090258	C	T
chr1	68090277	C	A
chr1	68090758	C	T
chr1	68090883	G	A
chr1	68090919	A	C
chr1	68090972	A	G
chr1	68091022	A	T
chr1	68091106	T	C
chr1	68091205	A	G
chr1	68091253	T	C
chr1	68091267	A	C
chr1	68091533	C	T
chr1	68091896	C	A
chr1	68091922	T	A
chr1	68092063	T	G
chr1	68092217	G	A
chr1	68092244	C	A
chr1	68092351	A	G
chr1	68092409	C	T
chr1	68092453	A	G
chr1	68092512	C	T
chr1	68092690	G	T
chr1	68092792	A	C
chr1	68092798	C	A
chr1	68092907	T	G
chr1	68092909	T	G
chr1	68092935	A	G
chr1	68093263	G	A
chr1	68093265	C	A
chr1	68095208	A	G
chr1	68095554	T	A
chr1	68095712	T	C
chr1	68095813	G	A
chr1	68096106	C	T
chr1	68096334	C	G
chr1	68097346	A	G
chr1	68097475	G	T
chr1	68097566	C	T
chr1	68097577	T	C
chr1	68097801	T	C
chr1	68097820	T	C
chr1	68097864	T	C
chr1	68098315	T	C
chr1	68098460	A	G
chr1	68098513	C	T
chr1	68098646	A	T
chr1	68098667	A	G
chr1	68098705	G	A
chr1	68098786	T	C
chr1	68098801	A	G
chr1	68098871	G	A
chr1	68098875	A	G
chr1	68098880	G	T
chr1	68098881	G	T
chr1	68098961	T	C
chr1	68099051	G	A
chr1	68099128	G	A
chr1	68099163	G	A
chr1	68099202	T	G
chr1	68099214	C	A
chr1	68099260	T	C
chr1	68099314	A	T
chr1	68099429	A	C
chr1	68099511	A	C
chr1	68099667	A	G
chr1	68099735	A	G
chr1	68100036	T	C
chr1	68100151	C	T
chr1	68100234	A	C
chr1	68100433	C	T
chr1	68100585	C	T
chr1	68100661	T	G
chr1	68100722	A	G
chr1	68100726	A	T
chr1	68100851	G	C
chr1	68100920	G	A
chr1	68100922	T	G
chr1	68100986	C	T
chr1	68100990	C	T
chr1	68101114	A	C
chr1	68101126	C	T
chr1	68101163	G	T
chr1	68101355	T	A
chr1	68101454	A	T
chr1	68101733	A	T
chr1	68102020	C	T
chr1	68102044	G	A
chr1	68102622	A	G
chr1	68102667	A	G
chr1	68102723	G	A
chr1	68102901	C	T
chr1	68103033	T	A
chr1	68103042	G	T
chr1	68103083	A	G
chr1	68103199	C	T
chr1	68103204	C	T
chr1	68103207	C	T
chr1	68103255	A	G
chr1	68103311	C	T
chr1	68103321	G	T
chr1	68103345	T	A
chr1	68103363	G	C
chr1	68103364	G	A
chr1	68103396	A	G
chr1	68103397	C	A
chr1	68103480	T	A
chr1	68103505	T	G
chr1	68103704	G	A
chr1	68103713	C	T
chr1	68103847	C	A
chr1	68103913	T	G
chr1	68103937	A	T
chr1	68103953	G	A
chr1	68104069	T	C
chr1	68104256	C	A
chr1	68104465	A	G
chr1	68104550	T	A
chr1	68104603	T	C
chr1	68104648	C	T
chr1	68104696	C	T
chr1	68104729	C	G
chr1	68104744	G	T
chr1	68104746	G	A
chr1	68104776	C	A
chr1	68104804	G	C
chr1	68105005	C	T
chr1	68105017	T	C
chr1	68105084	C	T
chr1	68105183	T	A
chr1	68105229	G	A
chr1	68105277	T	C
chr1	68105295	G	T
chr1	68105299	T	G
chr1	68105320	A	C
chr1	68105404	A	G
chr1	68105425	A	G
chr1	68105477	G	A
chr1	68105534	T	C
chr1	68105616	T	C
chr1	68105641	G	C
chr1	68105692	G	A
chr1	68105839	C	T
chr1	68106000	T	C
chr1	68106012	C	T
chr1	68106108	T	C
chr1	68106120	A	T
chr1	68106171	C	T
chr1	68106318	A	T
chr1	68106361	A	G
chr1	68106664	T	C
chr1	68106686	T	G
chr1	68107015	T	G
chr1	68107028	G	A
chr1	68107059	A	C
chr1	68107108	G	T
chr1	68107120	T	G
chr1	68107217	T	C
chr1	68107219	T	G
chr1	68107269	A	G
chr1	68107311	A	G
chr1	68107548	T	C
chr1	68107590	T	C
chr1	68108419	C	T
chr1	68108550	T	C
chr1	68109020	G	A
chr1	68109081	C	T
chr1	68109138	G	T
chr1	68109182	T	C
chr1	68109273	C	T
chr1	68109277	T	G
chr1	68109386	C	T
chr1	68109447	C	T
chr1	68109505	A	G
chr1	68109510	T	G
chr1	68109567	A	G
chr1	68109864	T	A
chr1	68109919	A	C
chr1	68109929	A	G
chr1	68109943	A	C
chr1	68110032	G	A
chr1	68110040	A	G
chr1	68110139	T	C
chr1	68110159	G	A
chr1	68110212	G	A
chr1	68110234	C	T
chr1	68110261	A	G
chr1	68110270	G	A
chr1	68110298	T	C
chr1	68110321	A	T
chr1	68110362	T	G
chr1	68110721	T	C
chr1	68110722	C	G
chr1	68111081	G	A
chr1	68111168	A	T
chr1	68111212	G	A
chr1	68111272	T	A
chr1	68111384	C	G
chr1	68111388	C	T
chr1	68111403	T	G
chr1	68111429	A	G
chr1	68111471	A	G
chr1	68111543	T	C
chr1	68111588	G	T
chr1	68111606	G	T
chr1	68111615	A	G
chr1	68111630	A	G
chr1	68111641	G	T
chr1	68111706	G	A
chr1	68111716	C	T
chr1	68111718	C	A
chr1	68111790	A	T
chr1	68111797	C	T
chr1	68111806	C	T
chr1	68111822	A	G
chr1	68111899	A	G
chr1	68111903	G	T
chr1	68111940	T	C
chr1	68111966	G	T
chr1	68111983	G	A
chr1	68111986	T	C
chr1	68111995	C	T
chr1	68112046	A	G
chr1	68112224	T	C
chr1	68112267	T	C
chr1	68112289	G	A
chr1	68112301	C	T
chr1	68112303	T	G
chr1	68112322	T	A
chr1	68112476	A	C
chr1	68112489	A	G
chr1	68112686	G	A
chr1	68112688	G	A
chr1	68112739	A	G
chr1	68112799	T	C
chr1	68112800	G	C
chr1	68112831	G	A
chr1	68112842	G	A
chr1	68112873	G	A
chr1	68112985	A	G
chr1	68113053	C	T
chr1	68113095	G	C
chr1	68113187	A	C
chr1	68113191	G	C
chr1	68113287	C	T
chr1	68113975	C	G
chr1	68114133	A	G
chr1	68114135	G	A
chr1	68114359	C	T
chr1	68114890	G	A
chr1	68115207	A	T
chr1	68115305	G	T
chr1	68115337	T	G
chr1	68115489	C	A
chr1	68115571	G	T
chr1	68115847	C	T
chr1	68115972	T	C
chr1	68115976	A	G
chr1	68116189	G	A
chr1	68116203	C	G
chr1	68116544	A	C
chr1	68116651	C	G
chr1	68116833	T	C
chr1	68116838	T	C
chr1	68117289	T	C
chr1	68117605	G	A
chr1	68117890	G	A
chr1	68117912	G	C
chr1	68117916	T	C
chr1	68118186	T	C
chr1	68118383	A	T
chr1	68118391	G	A
chr1	68118425	A	G
chr1	68118678	G	A
chr1	68118710	A	G
chr1	68118714	T	C
chr1	68118860	T	C
chr1	68119066	G	A
chr1	68119079	T	C
chr1	68119168	G	A
chr1	68119252	A	T
chr1	68119274	G	T
chr1	68119444	T	A
chr1	68119505	T	C
chr1	68119643	C	G
chr1	68119867	A	C
chr1	68119957	T	G
chr1	68119983	T	C
chr1	68120005	T	C
chr1	68120421	T	C
chr1	68120768	C	T
chr1	68120769	G	A
chr1	68120924	A	C
chr1	68120942	C	T
chr1	68120944	T	G
chr1	68121002	C	T
chr1	68121099	G	T
chr1	68121118	A	G
chr1	68121138	G	A
chr1	68121361	C	T
chr1	68121591	C	T
chr1	68121719	T	C
chr1	68121755	G	A
chr1	68121951	G	A
chr1	68121972	G	A
chr1	68122014	A	G
chr1	68122206	G	A
chr1	68122289	T	C
chr1	68122295	A	G
chr1	68122408	C	T
chr1	68122558	A	G
chr1	68123084	G	A
chr1	68123365	A	C
chr1	68124662	T	C
chr1	68124837	G	A
chr1	68125050	A	T
chr1	68125386	A	C
chr1	68125441	A	T
chr1	68125612	C	T
chr1	68125846	A	G
chr1	68125961	A	C
chr1	68125971	G	A
chr1	68126457	T	C
chr1	68127343	C	T
chr1	68127382	C	T
chr1	68127670	T	C
chr1	68127705	A	G
chr1	68127830	T	G
chr1	68127879	T	A
chr1	68128043	C	T
chr1	68128652	G	C
chr1	68128699	C	G
chr1	68128701	G	T
chr1	68128765	C	T
chr1	68128995	A	G
chr1	68129011	G	A
chr1	68129025	G	T
chr1	68129085	T	A
chr1	68129097	T	G
chr1	68129296	G	C
chr1	68129400	C	G
chr1	68129518	T	C
chr1	68129536	A	T
chr1	68129637	G	T
chr1	68129826	C	T
chr1	68129868	C	G
chr1	68129893	G	A
chr1	68129966	A	G
chr1	68129999	C	A
chr1	68130200	C	T
chr1	68130233	G	A
chr1	68130476	C	T
chr1	68130533	C	T
chr1	68130893	A	G
chr1	68130907	T	C
chr1	68131086	T	C
chr1	68131087	G	A
chr1	68131112	T	G
chr1	68131117	G	A
chr1	68131139	C	T
chr1	68131153	C	T
chr1	68131272	A	G
chr1	68131512	G	A
chr1	68131561	A	G
chr1	68131697	T	A
chr1	68131909	C	G
chr1	68131942	A	T
chr1	68132031	C	T
chr1	68132040	T	A
chr1	68132273	T	C
chr1	68133000	C	G
chr1	68133017	A	T
chr1	68133216	T	G
chr1	68133406	A	T
chr1	68133673	G	T
chr1	68133674	T	G
chr1	68133851	A	C
chr1	68134030	A	G
chr1	68134064	T	C
chr1	68134386	A	G
chr1	68134396	C	T
chr1	68134404	G	A
chr1	68134598	G	C
chr1	68134642	C	T
chr1	68134657	C	G
chr1	68134902	C	T
chr1	68135075	T	C
chr1	68135232	T	C
chr1	68135390	T	C
chr1	68135773	C	T
chr1	68135795	T	C
chr1	68135983	G	A
chr1	68136035	A	G
chr1	68136183	T	A
chr1	68136265	C	T
chr1	68136417	G	A
chr1	68136426	A	G
chr1	68136851	T	C
chr1	68136963	C	A
chr1	68137062	G	T
chr1	68137113	G	A
chr1	68137261	C	T
chr1	68137276	G	A
chr1	68137281	C	T
chr1	68137410	G	T
chr1	68137475	G	T
chr1	68137500	G	A
chr1	68137505	T	C
chr1	68137506	G	A
chr1	68137516	T	C
chr1	68137704	G	A
chr1	68137823	A	T
chr1	68137840	C	G
chr1	68137972	G	T
chr1	68137984	T	G
chr1	68138099	G	A
chr1	68138293	G	C
chr1	68138333	C	A
chr1	68138354	G	A
chr1	68138616	G	A
chr1	68138735	T	C
chr1	68139734	A	T
chr1	68139750	G	T
chr1	68139996	G	C
chr1	68140278	C	T
chr1	68140731	T	C
chr1	68140848	A	G
chr1	68140878	T	A
chr1	68140896	A	T
chr1	68141074	G	T
chr1	68141237	G	T
chr1	68141260	A	G
chr1	68141594	C	T
chr1	68141693	G	A
chr1	68141874	T	A
chr1	68141908	G	T
chr1	68141923	C	A
chr1	68142033	C	T
chr1	68142037	C	T
chr1	68142171	T	A
chr1	68142252	C	A
chr1	68142401	C	T
chr1	68142505	G	A
chr1	68142508	T	C
chr1	68142625	G	A
chr1	68142665	C	T
chr1	68142681	T	C
chr1	68142770	A	C
chr1	68142784	A	C
chr1	68142878	A	T
chr1	68143066	A	G
chr1	68143099	A	T
chr1	68143224	G	A
chr1	68143465	A	G
chr1	68143772	A	G
chr1	68143799	C	A
chr1	68143866	C	T
chr1	68144351	T	A
chr1	68144372	G	A
chr1	68144554	T	A
chr1	68144596	G	A
chr1	68144660	T	G
chr1	68144879	T	C
chr1	68144887	T	C
chr1	68145016	A	G
chr1	68145108	G	C
chr1	68145599	A	G
chr1	68145670	A	G
chr1	68145885	G	A
chr1	68146173	G	A
chr1	68146177	G	A
chr1	68146221	G	A
chr1	68146232	A	G
chr1	68146441	G	A
chr1	68146683	A	C
chr1	68146810	C	T
chr1	68146915	A	G
chr1	68147057	T	C
chr1	68147228	C	T
chr1	68147622	A	G
chr1	68147662	T	A
chr1	68147846	T	C
chr1	68148010	A	C
chr1	68148380	A	T
chr1	68148487	G	T
chr1	68148490	G	C
chr1	68148492	A	G
chr1	68148526	A	G
chr1	68148656	G	A
chr1	68148661	G	A
chr1	68148671	T	C
chr1	68148680	A	G
chr1	68148695	G	A
chr1	68148698	T	C
chr1	68148852	A	G
chr1	68148936	G	A
chr1	68148993	T	G
chr1	68148994	G	T
chr1	68149005	T	G
chr1	68149006	T	C
chr1	68149016	T	C
chr1	68149019	A	G
chr1	68149046	T	C
chr1	68149271	A	T
chr1	68149493	A	T
chr1	68149555	A	C
chr1	68149687	T	G
chr1	68149731	A	G
chr1	68149962	G	A
chr1	68149986	A	C
chr1	68149987	C	A
chr1	68150255	T	C
chr1	68150371	A	G
chr1	68150681	C	A
chr1	68150813	T	G
chr1	68150921	C	T
chr1	68150987	T	C
chr1	68151123	G	T
chr1	68151276	T	C
chr1	68151378	T	C
chr1	68151426	G	A
chr1	68151437	T	A
chr1	68151564	T	C
chr1	68151783	G	T
chr1	68151788	A	T
chr1	68151812	T	C
chr1	68152068	C	T
chr1	68152101	A	G
chr1	68152216	G	A
chr1	68152386	T	C
chr1	68152410	T	C
chr1	68153255	A	G
chr1	68153502	T	A
chr1	68153509	G	C
chr1	68153686	T	C
chr1	68153725	A	G
chr1	68153771	G	A
chr1	68153900	T	G
chr1	68153902	C	T
chr1	68153928	A	G
chr1	68154148	T	G
chr1	68154151	G	A
chr1	68154153	T	C
chr1	68154163	C	T
chr1	68154395	A	C
chr1	68154406	T	A
chr1	68154438	C	A
chr1	68154568	C	G
chr1	68154602	A	G
chr1	68154608	C	T
chr1	68154662	C	A
chr1	68154663	A	G
chr1	68154698	G	A
chr1	68154713	C	A
chr1	68154724	A	C
chr1	68154725	G	A
chr1	68154755	T	C
chr1	68154797	T	C
chr1	68154824	A	T
chr1	68154960	G	A
chr1	68154972	G	A
chr1	68154981	G	T
chr1	68155056	T	A
chr1	68155139	A	G
chr1	68155143	C	A
chr1	68155162	G	A
chr1	68155176	G	A
chr1	68155181	G	A
chr1	68155348	C	T
chr1	68155436	T	C
chr1	68155463	T	C
chr1	68155514	A	G
chr1	68155597	G	A
chr1	68155620	C	T
chr1	68155660	A	G
chr1	68155698	G	A
chr1	68155719	A	G
chr1	68155999	C	T
chr1	68156045	T	C
chr1	68156065	C	G
chr1	68156106	G	A
chr1	68156117	C	A
chr1	68156608	A	C
chr1	68156738	A	T
chr1	68157041	T	C
chr1	68157088	C	G
chr1	68157093	C	T
chr1	68157122	G	T
chr1	68157169	T	C
chr1	68157819	A	T
chr1	68158208	A	G
chr1	68160249	G	A
chr1	68160555	C	A
chr1	68160628	A	G
chr1	68160670	G	A
chr1	68160679	G	A
chr1	68160713	C	T
chr1	68160856	C	T
chr1	68161014	A	T
chr1	68161577	T	C
chr1	68161925	T	C
chr1	68161970	C	A
chr1	68162041	C	A
chr1	68162061	G	A
chr1	68162117	C	A
chr1	68162191	A	G
chr1	68162227	A	G
chr1	68162428	T	A
chr1	68162598	A	G
chr1	68162665	C	G
chr1	68162699	A	G
chr1	68162728	G	A
chr1	68162773	A	C
chr1	68162985	A	C
chr1	68163429	A	G
chr1	68163706	C	T
chr1	68163827	G	T
chr1	68163828	A	T
chr1	68163874	G	T
chr1	68164367	C	T
chr1	68164371	G	A
chr1	68164441	A	C
chr1	68164642	G	A
chr1	68164692	T	C
chr1	68164753	A	G
chr1	68164885	A	G
chr1	68165459	T	C
chr1	68165665	C	T
chr1	68165943	C	T
chr1	68165972	G	A
chr1	68166633	C	T
chr1	68166993	G	A
chr1	68167381	T	C
chr1	68167465	G	A
chr1	68167580	C	A
chr1	68167788	C	T
chr1	68167831	A	C
chr1	68168006	G	T
chr1	68168028	G	T
chr1	68168096	C	T
chr1	68168461	C	T
chr1	68168531	A	G
chr1	68168612	T	C
chr1	68168757	T	C
chr1	68168849	T	G
chr1	68168871	A	G
chr1	68169391	G	A
chr1	68169537	G	T
chr1	68169791	A	G
chr1	68170280	A	G
chr1	68170570	A	G
chr1	68170845	A	G
chr1	68171377	G	A
chr1	68171446	T	C
chr1	68171665	A	G
chr1	68171769	A	G
chr1	68171811	G	C
chr1	68171815	A	T
chr1	68171856	G	A
chr1	68171949	T	C
chr1	68172134	T	C
chr1	68172170	G	C
chr1	68172171	G	T
chr1	68172278	G	C
chr1	68172305	G	A
chr1	68172338	A	G
chr1	68172383	A	T
chr1	68172389	G	A
chr1	68172420	C	T
chr1	68172448	C	T
chr1	68172510	C	T
chr1	68172527	T	C
chr1	68172554	A	G
chr1	68172639	C	G
chr1	68172640	A	G
chr1	68172721	A	C
chr1	68172725	C	A
chr1	68172939	A	T
chr1	68172993	G	A
chr1	68173593	A	G
chr1	68173702	G	A
chr1	68173804	A	G
chr1	68173957	G	T
chr1	68174031	A	C
chr1	68174090	T	A
chr1	68174106	A	G
chr1	68174218	G	A
chr1	68174236	G	A
chr1	68174241	C	A
chr1	68174337	G	A
chr1	68174359	T	A
chr1	68177888	G	A
chr1	68177964	G	A
chr1	68178009	A	C
chr1	68178030	T	A
chr1	68178044	C	A
chr1	68178093	A	G
chr1	68178135	G	A
chr1	68178209	G	A
chr1	68178247	T	C
chr1	68178364	C	T
chr1	68178404	A	G
chr1	68178450	A	C
chr1	68178488	A	G
chr1	68178490	C	T
chr1	68178524	G	A
chr1	68178528	G	C
chr1	68178553	A	G
chr1	68178626	G	A
chr1	68178627	A	G
chr1	68178720	T	A
chr1	68178721	G	A
chr1	68178833	G	C
chr1	68178850	T	C
chr1	68179000	T	A
chr1	68179049	C	G
chr1	68179064	T	C
chr1	68179097	A	G
chr1	68179135	G	A
chr1	68179175	A	G
chr1	68179180	A	G
chr1	68179229	A	G
chr1	68179255	G	A
chr1	68179293	C	T
chr1	68179402	A	G
chr1	68179453	T	C
chr1	68179588	T	A
chr1	68179650	T	C
chr1	68179660	C	T
chr1	68179695	A	G
chr1	68179697	G	A
chr1	68179758	T	A
chr1	68179763	A	T
chr1	68179765	G	C
chr1	68179821	T	A
chr1	68179822	G	T
chr1	68179830	C	A
chr1	68179839	G	A
chr1	68179892	G	A
chr1	68179902	C	T
chr1	68179923	G	A
chr1	68179946	A	T
chr1	68179951	G	A
chr1	68179958	G	A
chr1	68180034	C	A
chr1	68180037	C	T
chr1	68180064	C	T
chr1	68180092	C	A
chr1	68180103	A	G
chr1	68180151	C	G
chr1	68180188	A	C
chr1	68180380	C	G
chr1	68180540	A	G
chr1	68180556	C	T
chr1	68180629	A	G
chr1	68180712	G	A
chr1	68180831	C	G
chr1	68181154	A	C
chr1	68181871	T	A
chr1	68181885	A	G
chr1	68181908	T	C
chr1	68181938	C	T
chr1	68182073	C	T
chr1	68182108	A	T
chr1	68182402	G	T
chr1	68182406	T	A
chr1	68182416	A	C
chr1	68182447	G	A
chr1	68182670	A	G
chr1	68182908	T	C
chr1	68182945	G	A
chr1	68183046	C	T
chr1	68183072	A	G
chr1	68183172	C	G
chr1	68183368	C	T
chr1	68183643	G	A
chr1	68183660	T	C
chr1	68183759	T	A
chr1	68183775	G	A
chr1	68183891	G	C
chr1	68184009	T	A
chr1	68184107	G	A
chr1	68184440	T	C
chr1	68184451	T	C
chr1	68184773	A	G
chr1	68184913	C	T
chr1	68184943	G	C
chr1	68184967	G	A
chr1	68185005	A	G
chr1	68185034	G	A
chr1	68185330	T	C
chr1	68185356	G	C
chr1	68185392	T	G
chr1	68185405	A	G
chr1	68185451	A	C
chr1	68185504	A	T
chr1	68185639	C	T
chr1	68185902	C	T
chr1	68185989	G	A
chr1	68185994	T	C
chr1	68186487	T	G
chr1	68187339	C	T
chr1	68187642	T	G
chr1	68187801	A	G
chr1	68188073	T	C
chr1	68188078	C	T
chr1	68188103	G	A
chr1	68188370	C	A
chr1	68188463	G	A
chr1	68188567	A	G
chr1	68188578	C	T
chr1	68188887	A	G
chr1	68189180	G	C
chr1	68189504	T	C
chr1	68189580	A	C
chr1	68189650	G	C
chr1	68189768	A	C
chr1	68190210	C	G
chr1	68190360	T	G
chr1	68190799	C	T
chr1	68190802	A	G
chr1	68190888	G	A
chr1	68190894	T	C
chr1	68190916	C	T
chr1	68190948	G	A
chr1	68190949	C	T
chr1	68191024	C	T
chr1	68191300	C	T
chr1	68191382	G	T
chr1	68191470	T	C
chr1	68191570	G	A
chr1	68191916	T	C
chr1	68191947	A	G
chr1	68192015	T	A
chr1	68192046	T	C
chr1	68192081	T	A
chr1	68192162	A	G
chr1	68192232	C	T
chr1	68192774	T	C
chr1	68192794	C	T
chr1	68192907	G	A
chr1	68193206	G	A
chr1	68193247	A	G
chr1	68193274	T	C
chr1	68193296	T	G
chr1	68193542	T	A
chr1	68193615	G	T
chr1	68193735	T	C
chr1	68194001	G	C
chr1	68194480	T	G
chr1	68195099	G	A
chr1	68195158	T	G
chr1	68197254	G	T
chr1	68197265	C	T
chr1	68197267	T	G
chr1	68197292	A	G
chr1	68197435	T	A
chr1	68197447	T	C
chr1	68197457	G	T
chr1	68197460	T	C
chr1	68197497	A	C
chr1	68197564	G	C
chr1	68197636	T	G
chr1	68197760	T	A
chr1	68197773	G	A
chr1	68197846	T	C
chr1	68197885	T	A
chr1	68197959	A	G
chr1	68197980	G	T
chr1	68198009	A	T
chr1	68198010	A	T
chr1	68198012	A	C
chr1	68199556	T	C
chr1	68199596	T	C
chr1	68199649	C	T
chr1	68199771	C	T
chr1	68199811	T	C
chr1	68199961	G	A
chr1	68200041	G	A
chr1	68200209	T	C
chr1	68200298	A	C
chr1	68200336	C	T
chr1	68200403	C	T
chr1	68200439	T	C
chr1	68200475	A	T
chr1	68200599	C	T
chr1	68200615	A	G
chr1	68200637	T	C
chr1	68200775	A	G
chr1	68201083	A	C
chr1	68201100	C	A
chr1	68201105	T	G
chr1	68201176	G	A
chr1	68201326	G	A
chr1	68201426	T	C
chr1	68201446	T	C
chr1	68201550	T	G
chr1	68201702	G	T
chr1	68201761	T	C
chr1	68201763	C	T
chr1	68201817	A	G
chr1	68201930	T	G
chr1	68201978	T	C
chr1	68201999	A	G
chr1	68202321	G	T
chr1	68202473	G	A
chr1	68202514	T	C
chr1	68202530	T	C
chr1	68202561	C	T
chr1	68202762	A	G
chr1	68203060	G	A
chr1	68203185	A	T
chr1	68203247	G	T
chr1	68203259	C	T
chr1	68203323	G	T
chr1	68203453	G	A
chr1	68203506	A	C
chr1	68203551	A	C
chr1	68203580	T	C
chr1	68203607	A	T
chr1	68203652	G	T
chr1	68203758	C	T
chr1	68203801	G	A
chr1	68203808	G	A
chr1	68203820	T	C
chr1	68203832	C	T
chr1	68203859	A	T
chr1	68203876	A	G
chr1	68203937	C	G
chr1	68203956	A	C
chr1	68203967	G	C
chr1	68204026	T	G
chr1	68204116	C	T
chr1	68204308	C	T
chr1	68204442	G	A
chr1	68204527	C	A
chr1	68204541	T	C
chr1	68204572	A	C
chr1	68204578	A	G
chr1	68204642	T	C
chr1	68204643	G	A
chr1	68204651	G	C
chr1	68204679	A	G
chr1	68204690	A	G
chr1	68204699	C	G
chr1	68204710	C	T
chr1	68204725	G	A
chr1	68204828	C	A
chr1	68204830	T	C
chr1	68204932	C	A
chr1	68204995	A	C
chr1	68205050	A	G
chr1	68205080	A	G
chr1	68205135	A	G
chr1	68205230	A	T
chr1	68205368	G	T
chr1	68205392	A	G
chr1	68205512	C	T
chr1	68205588	T	C
chr1	68205643	A	T
chr1	68205658	C	T
chr1	68205714	G	A
chr1	68205715	C	T
chr1	68205741	G	A
chr1	68205806	G	A
chr1	68206581	T	C
chr1	68206697	C	T
chr1	68206783	T	C
chr1	68206830	G	A
chr1	68206869	A	G
chr1	68206888	C	A
chr1	68207078	A	G
chr1	68207333	A	G
chr1	68207340	G	A
chr1	68207610	A	G
chr1	68207732	A	G
chr1	68207748	A	G
chr1	68207998	A	G
chr1	68208001	G	A
chr1	68208058	A	G
chr1	68208081	G	A
chr1	68208539	C	G
chr1	68208558	C	A
chr1	68208559	T	C
chr1	68208761	A	G
chr1	68209123	T	C
chr1	68209944	G	A
chr1	68209968	C	T
chr1	68209978	C	T
chr1	68210287	G	A
chr1	68210347	T	C
chr1	68210413	A	G
chr1	68210625	A	C
chr1	68211045	A	C
chr1	68211055	C	T
chr1	68211537	A	G
chr1	68212052	A	G
chr1	68212277	G	A
chr1	68212372	G	C
chr1	68212373	A	G
chr1	68212599	T	C
chr1	68213073	C	T
chr1	68213208	A	C
chr1	68213302	T	A
chr1	68213666	C	T
chr1	68213688	G	T
chr1	68213696	A	G
chr1	68213726	C	T
chr1	68213729	G	T
chr1	68213736	G	A
chr1	68213739	G	A
chr1	68213951	T	A
chr1	68213995	G	A
chr1	68214005	A	G
chr1	68214086	A	T
chr1	68214091	A	G
chr1	68214327	T	A
chr1	68214456	C	T
chr1	68214550	T	A
chr1	68214798	T	C
chr1	68214807	G	A
chr1	68214852	C	T
chr1	68214872	C	T
chr1	68215027	G	A
chr1	68215083	G	A
chr1	68215112	A	G
chr1	68215139	C	T
chr1	68215144	T	C
chr1	68215159	C	T
chr1	68215192	T	C
chr1	68215205	G	A
chr1	68215271	C	T
chr1	68215301	G	A
chr1	68215303	G	A
chr1	68215313	G	T
chr1	68215317	C	T
chr1	68215332	C	T
chr1	68215349	A	T
chr1	68215549	T	C
chr1	68215751	G	A
chr1	68215788	G	A
chr1	68215965	T	C
chr1	68215983	A	C
chr1	68216047	T	C
chr1	68216071	C	T
chr1	68216134	C	T
chr1	68216144	C	T
chr1	68216185	C	T
chr1	68216225	G	A
chr1	68216311	G	C
chr1	68216363	T	C
chr1	68216392	T	G
chr1	68216571	A	G
chr1	68216590	A	G
chr1	68216651	T	C
chr1	68216775	A	T
chr1	68216783	C	A
chr1	68216795	T	C
chr1	68216861	C	T
chr1	68216919	A	G
chr1	68217157	T	C
chr1	68217162	T	C
chr1	68217297	G	T
chr1	68217389	G	T
chr1	68217408	G	T
chr1	68217453	A	T
chr1	68217484	C	G
chr1	68217579	G	C
chr1	68217671	C	T
chr1	68217715	G	A
chr1	68217721	A	G
chr1	68217767	T	G
chr1	68217795	G	A
chr1	68218017	C	T
chr1	68218097	T	C
chr1	68218212	A	G
chr1	68218323	T	C
chr1	68218489	G	A
chr1	68218664	A	G
chr1	68218760	T	C
chr1	68218770	C	A
chr1	68218861	T	C
chr1	68218912	T	C
chr1	68218935	T	C
chr1	68219005	T	C
chr1	68219012	T	C
chr1	68219099	G	A
chr1	68219216	C	T
chr1	68219218	G	T
chr1	68219409	C	A
chr1	68219650	A	G
chr1	68219736	T	G
chr1	68220431	A	G
chr1	68220455	G	T
chr1	68220652	A	T
chr1	68220656	T	C
chr1	68220725	C	T
chr1	68220837	A	C
chr1	68221004	A	G
chr1	68221055	A	T
chr1	68221259	G	A
chr1	68221736	T	C
chr1	68222045	T	C
chr1	68222363	C	G
chr1	68222504	C	T
chr1	68222643	A	C
chr1	68222912	C	T
chr1	68223424	A	C
chr1	68223568	G	A
chr1	68223585	T	C
chr1	68223647	C	T
chr1	68223652	A	G
chr1	68223744	G	C
chr1	68223957	T	C
chr1	68224470	G	A
chr1	68224522	T	G
chr1	68224876	A	C
chr1	68225020	C	A
chr1	68225495	A	G
chr1	68225673	G	A
chr1	68225850	A	T
chr1	68226320	G	A
chr1	68226347	A	G
chr1	68226476	A	C
chr1	68226613	C	G
chr1	68226815	T	C
chr1	68227651	A	C
chr1	68227881	A	G
chr1	68228112	G	A
chr1	68228549	G	A
chr1	68228600	C	T
chr1	68228862	G	A
chr1	68228882	C	T
chr1	68228976	A	G
chr1	68229253	C	G
chr1	68229288	A	G
chr1	68229494	T	C
chr1	68229548	G	T
chr1	68229629	T	C
chr1	68229649	C	A
chr1	68229890	C	T
chr1	68230013	C	A
chr1	68230324	G	A
chr1	68230385	G	A
chr1	68230822	T	A
chr1	68231191	A	G
chr1	68231662	G	T
chr1	68231771	G	A
chr1	68231882	G	A
chr1	68232021	T	A
chr1	68232130	T	C
chr1	68232541	A	G
chr1	68232581	C	A
chr1	68232588	A	G
chr1	68232639	T	A
chr1	68232905	A	G
chr1	68233373	C	T
chr1	68233543	A	C
chr1	68233544	G	A
chr1	68233585	A	G
chr1	68233586	C	T
chr1	68234139	C	T
chr1	68234207	C	T
chr1	68234612	T	C
chr1	68234642	T	C
chr1	68234969	G	A
chr1	68235042	C	T
chr1	68235056	T	G
chr1	68236081	A	G
chr1	68236686	C	G
chr1	68236899	A	G
chr1	68237084	G	A
chr1	68237435	A	T
chr1	68237559	A	T
chr1	68238127	T	C
chr1	68238438	A	G
chr1	68238920	G	A
chr1	68239485	G	A
chr1	68239528	C	A
chr1	68240293	C	A
chr1	68240298	T	A
chr1	68240335	G	A
chr1	68240668	T	G
chr1	68240808	A	G
chr1	68241004	G	A
chr1	68241008	A	C
chr1	68241039	G	A
chr1	68241041	A	G
chr1	68241070	G	T
chr1	68241230	G	A
chr1	68241362	A	G
chr1	68241380	G	A
chr1	68241439	A	C
chr1	68241443	A	G
chr1	68241525	C	T
chr1	68241536	T	G
chr1	68241553	T	C
chr1	68241565	C	T
chr1	68241654	C	T
chr1	68241677	C	T
chr1	68241704	T	A
chr1	68241714	C	T
chr1	68241744	T	A
chr1	68241831	C	A
chr1	68241837	G	T
chr1	68241872	T	C
chr1	68242026	C	T
chr1	68242088	T	C
chr1	68242134	A	G
chr1	68242398	A	C
chr1	68242412	C	T
chr1	68242435	A	T
chr1	68242519	T	C
chr1	68242563	C	T
chr1	68242595	C	T
chr1	68242654	C	T
chr1	68242724	A	C
chr1	68242770	T	A
chr1	68242977	T	C
chr1	68242981	T	C
chr1	68243229	T	C
chr1	68243253	T	G
chr1	68243293	A	G
chr1	68243316	T	C
chr1	68243395	A	T
chr1	68243473	G	A
chr1	68243694	G	A
chr1	68243752	A	T
chr1	68243951	C	T
chr1	68244088	C	T
chr1	68244132	A	C
chr1	68244161	A	T
chr1	68244239	T	C
chr1	68244474	A	G
chr1	68244491	G	T
chr1	68244864	A	G
chr1	68244967	T	C
chr1	68244996	T	G
chr1	68245011	G	T
chr1	68245081	A	G
chr1	68245085	A	T
chr1	68245103	T	G
chr1	68245123	G	A
chr1	68245133	G	A
chr1	68245188	G	C
chr1	68245194	C	T
chr1	68245214	T	A
chr1	68245236	C	A
chr1	68245259	G	T
chr1	68245296	G	A
chr1	68245458	A	G
chr1	68245683	A	T
chr1	68245714	C	A
chr1	68245837	G	A
chr1	68245905	C	A
chr1	68246026	C	T
chr1	68246036	A	T
chr1	68246041	G	A
chr1	68246178	C	T
chr1	68246325	A	T
chr1	68246326	A	T
chr1	68246335	T	A
chr1	68246354	C	T
chr1	68246361	A	G
chr1	68246397	G	T
chr1	68246431	G	A
chr1	68246440	G	A
chr1	68246526	T	A
chr1	68246541	T	C
chr1	68246542	G	A
chr1	68246566	C	T
chr1	68246678	C	A
chr1	68246703	C	T
chr1	68246759	C	A
chr1	68246843	C	A
chr1	68246858	G	A
chr1	68246915	T	C
chr1	68246925	A	G
chr1	68246955	G	T
chr1	68246959	A	G
chr1	68246977	C	G
chr1	68246980	G	A
chr1	68247064	C	T
chr1	68247225	A	G
chr1	68247251	A	G
chr1	68247254	T	C
chr1	68247312	G	A
chr1	68247320	G	T
chr1	68247321	A	C
chr1	68247395	T	A
chr1	68247444	A	C
chr1	68247483	G	A
chr1	68247504	T	C
chr1	68247505	T	C
chr1	68247736	G	T
chr1	68247775	C	T
chr1	68247808	A	G
chr1	68247846	A	G
chr1	68248014	A	G
chr1	68248079	A	G
chr1	68248113	C	A
chr1	68248162	T	C
chr1	68248178	A	G
chr1	68248194	C	A
chr1	68248214	A	G
chr1	68248257	C	T
chr1	68248338	A	T
chr1	68248518	A	G
chr1	68248597	C	A
chr1	68248654	T	C
chr1	68248990	G	A
chr1	68249050	G	A
chr1	68249066	T	A
chr1	68249068	T	C
chr1	68249101	C	T
chr1	68249110	T	C
chr1	68249115	C	T
chr1	68249121	C	T
chr1	68249122	T	G
chr1	68249162	G	C
chr1	68249242	A	G
chr1	68249302	G	A
chr1	68249428	A	T
chr1	68249553	A	G
chr1	68249582	C	T
chr1	68249661	T	C
chr1	68249718	A	T
chr1	68249748	A	G
chr1	68249884	G	A
chr1	68250054	C	A
chr1	68250225	A	G
chr1	68250248	C	G
chr1	68250252	A	G
chr1	68250638	T	A
chr1	68250720	T	C
chr1	68250903	C	T
chr1	68251046	G	A
chr1	68251387	A	T
chr1	68251463	G	A
chr1	68251501	A	G
chr1	68251510	G	A
chr1	68251517	C	T
chr1	68251727	T	C
chr1	68251764	G	T
chr1	68251796	T	A
chr1	68251803	G	A
chr1	68251928	G	A
chr1	68251941	T	C
chr1	68252022	C	T
chr1	68252126	G	T
chr1	68252127	A	T
chr1	68252353	T	C
chr1	68252451	C	T
chr1	68252465	T	G
chr1	68252526	C	T
chr1	68252631	A	T
chr1	68252643	A	G
chr1	68252644	G	A
chr1	68252698	A	G
chr1	68252746	T	C
chr1	68252751	T	C
chr1	68252783	T	C
chr1	68252806	T	C
chr1	68252892	A	G
chr1	68252952	T	C
chr1	68252965	C	T
chr1	68253068	G	A
chr1	68253077	T	C
chr1	68253101	C	T
chr1	68253132	A	C
chr1	68253160	A	T
chr1	68253173	C	T
chr1	68253176	T	A
chr1	68253194	C	T
chr1	68253237	G	A
chr1	68253259	C	T
chr1	68253266	A	T
chr1	68253285	T	C
chr1	68253306	T	G
chr1	68253314	G	A
chr1	68253347	C	T
chr1	68253376	T	C
chr1	68253440	G	A
chr1	68253444	A	G
chr1	68253471	G	T
chr1	68253529	G	A
chr1	68253536	T	G
chr1	68253537	C	G
chr1	68253545	G	A
chr1	68253550	G	A
chr1	68253562	T	A
chr1	68253573	G	T
chr1	68253632	G	A
chr1	68253771	T	C
chr1	68253816	A	T
chr1	68253846	T	G
chr1	68253868	A	G
chr1	68253872	T	C
chr1	68253875	C	T
chr1	68253903	G	T
chr1	68253906	G	A
chr1	68253939	G	A
chr1	68253987	A	G
chr1	68254187	G	A
chr1	68254206	T	G
chr1	68254364	G	A
chr1	68254372	T	C
chr1	68254387	A	C
chr1	68254396	A	C
chr1	68254466	C	T
chr1	68254522	T	C
chr1	68254608	A	T
chr1	68254662	C	G
chr1	68254743	C	A
chr1	68254781	A	G
chr1	68254967	A	G
chr1	68255145	A	G
chr1	68255312	T	C
chr1	68255328	C	T
chr1	68255332	A	G
chr1	68255428	G	A
chr1	68255516	T	A
chr1	68255608	A	G
chr1	68255621	C	G
chr1	68255632	C	T
chr1	68255635	A	G
chr1	68255641	G	A
chr1	68255688	T	C
chr1	68255766	G	A
chr1	68255789	T	C
chr1	68255863	T	C
chr1	68256622	G	C
chr1	68256707	C	T
chr1	68256716	T	C
chr1	68256721	G	A
chr1	68256760	T	C
chr1	68256925	C	G
chr1	68256950	T	C
chr1	68256995	T	C
chr1	68256996	A	C
chr1	68257139	G	C
chr1	68257140	T	G
chr1	68257281	T	C
chr1	68257282	G	A
chr1	68257571	T	C
chr1	68257575	A	G
chr1	68257605	A	G
chr1	68257665	C	T
chr1	68257859	C	T
chr1	68258084	A	G
chr1	68258169	G	A
chr1	68258182	A	G
chr1	68258767	G	A
chr1	68258863	A	G
chr1	68258955	C	A
chr1	68258995	C	A
chr1	68259012	T	C
chr1	68259037	A	C
chr1	68259061	A	C
chr1	68259073	G	A
chr1	68259102	C	G
chr1	68259108	G	A
chr1	68259123	A	T
chr1	68259181	G	T
chr1	68259260	A	G
chr1	68259280	A	T
chr1	68259281	T	A
chr1	68259355	A	G
chr1	68259362	A	T
chr1	68259443	A	C
chr1	68259870	C	T
chr1	68259872	C	T
chr1	68259892	G	A
chr1	68260419	C	T
chr1	68260542	A	G
chr1	68261092	A	T
chr1	68261166	G	A
chr1	68261184	A	G
chr1	68261418	A	G
chr1	68262211	G	A
chr1	68262251	C	A
chr1	68262639	C	G
chr1	68262755	G	A
chr1	68262874	G	A
chr1	68262952	C	A
chr1	68263140	A	T
chr1	68263411	T	C
chr1	68263497	C	T
chr1	68263509	G	T
chr1	68263618	T	C
chr1	68263633	A	G
chr1	68263638	A	C
chr1	68263774	C	T
chr1	68263847	A	G
chr1	68264302	G	A
chr1	68264770	C	T
chr1	68264856	G	A
chr1	68265388	A	C
chr1	68265587	G	A
chr1	68266014	T	A
chr1	68266160	T	C
chr1	68266526	A	T
chr1	68266624	A	G
chr1	68266647	T	G
chr1	68266655	C	A
chr1	68266706	A	G
chr1	68266942	C	T
chr1	68266953	A	G
chr1	68267018	A	T
chr1	68267432	A	G
chr1	68267459	T	C
chr1	68267563	T	C
chr1	68267769	T	C
chr1	68267781	A	G
chr1	68267782	G	A
chr1	68267801	C	T
chr1	68267850	A	G
chr1	68267882	G	T
chr1	68267910	A	G
chr1	68267911	T	A
chr1	68267919	C	T
chr1	68268190	T	C
chr1	68268191	G	A
chr1	68268327	C	T
chr1	68268349	T	C
chr1	68268408	C	T
chr1	68268412	G	A
chr1	68268469	A	G
chr1	68268549	A	T
chr1	68268616	G	A
chr1	68268684	C	T
chr1	68268689	G	T
chr1	68268740	A	T
chr1	68268742	C	T
chr1	68268758	T	C
chr1	68268884	T	C
chr1	68269024	A	T
chr1	68269031	G	A
chr1	68269138	T	C
chr1	68269175	A	G
chr1	68269394	C	T
chr1	68269624	A	T
chr1	68269627	A	C
chr1	68269647	G	A
chr1	68269898	C	T
chr1	68269904	A	C
chr1	68269936	T	G
chr1	68269945	A	G
chr1	68270009	T	C
chr1	68270110	T	A
chr1	68270116	G	A
chr1	68270247	C	G
chr1	68270477	T	A
chr1	68270514	T	A
chr1	68270540	G	A
chr1	68270611	G	A
chr1	68270698	C	T
chr1	68270711	A	G
chr1	68270742	C	A
chr1	68270872	A	G
chr1	68271165	A	G
chr1	68271169	G	A
chr1	68271424	G	T
chr1	68271704	A	G
chr1	68271768	C	G
chr1	68271782	G	A
chr1	68271915	T	C
chr1	68271916	G	A
chr1	68271967	T	C
chr1	68271994	G	C
chr1	68272023	T	A
chr1	68272220	G	T
chr1	68272292	A	G
chr1	68272313	C	T
chr1	68272332	A	T
chr1	68272370	A	T
chr1	68272390	G	T
chr1	68272510	G	A
chr1	68272569	G	A
chr1	68272576	A	G
chr1	68272704	T	A
chr1	68272812	G	A
chr1	68272899	T	A
chr1	68273121	A	T
chr1	68273160	A	G
chr1	68273203	C	A
chr1	68273251	A	G
chr1	68273252	C	G
chr1	68273294	C	G
chr1	68273306	A	C
chr1	68273329	C	T
chr1	68273367	T	C
chr1	68273386	G	A
chr1	68273402	G	T
chr1	68273485	G	A
chr1	68273561	T	C
chr1	68273621	G	A
chr1	68273666	C	T
chr1	68273874	G	T
chr1	68274046	A	T
chr1	68274430	G	A
[truncated: 459,191 more rows]
