# Supplementary material for: Presphenoidal synchondrosis fusion in DBA/2J mice
Source: Mamm Genome. 2012 Nov 21;24(1):54–62. doi: 10.1007/s00335-012-9437-8 (PMC3560942; doi:10.1007/s00335-012-9437-8)
Supplement: Supplementary file 6 — Supplementary Table 4 (TXT 860 kb) [file 335_2012_9437_MOESM6_ESM.txt]

Supplementary Table 4: Imputed SNPs between DBA/1J and DBA/2J, which were not supported by the DBA/1J and DBA/2J WGS data.
chr	coord		DBA/1J	DBA/2J
chr1	29523567	A	A
chr1	38282582	A	A
chr1	43881645	T	T
chr1	43919047	C	C
chr1	43919223	C	C
chr1	43927910	T	T
chr1	44108943	T	T
chr1	44155363	A	A
chr1	44193313	T	T
chr1	44193314	C	C
chr1	44209088	T	T
chr1	44222491	G	G
chr1	44226192	C	C
chr1	44242381	T	T
chr1	44279422	G	G
chr1	44279497	T	T
chr1	44280023	T	T
chr1	44282453	C	C
chr1	44282919	T	T
chr1	44288764	C	C
chr1	44288765	G	G
chr1	44289085	T	T
chr1	44289124	C	C
chr1	44326747	G	G
chr1	44344661	C	C
chr1	44396837	G	G
chr1	44398196	G	G
chr1	44479367	T	T
chr1	44485570	G	G
chr1	44487115	A	A
chr1	44487217	G	G
chr1	44487219	A	A
chr1	44506694	C	C
chr1	44528161	C	C
chr1	44528163	C	C
chr1	44555895	C	C
chr1	44558455	T	T
chr1	44558459	T	T
chr1	44558484	T	T
chr1	44558503	G	G
chr1	44578757	G	G
chr1	44582613	T	T
chr1	44616136	T	T
chr1	44647479	G	G
chr1	44766959	A	A
chr1	44766961	G	G
chr1	44829411	T	T
chr1	44848748	C	C
chr1	44944467	C	C
chr1	45181636	A	A
chr1	45181923	A	A
chr1	45181960	C	C
chr1	45182271	T	T
chr1	45186553	C	C
chr1	45187081	A	A
chr1	45187102	G	G
chr1	45244037	G	G
chr1	45244052	G	G
chr1	45246941	A	A
chr1	45247136	C	C
chr1	45247168	C	C
chr1	45247190	C	C
chr1	45247977	G	G
chr1	45248051	T	T
chr1	45248244	A	A
chr1	45249130	A	A
chr1	45249392	G	G
chr1	45255861	A	A
chr1	45255862	A	A
chr1	45276023	G	G
chr1	45300025	T	T
chr1	45300036	G	G
chr1	45300232	T	T
chr1	45300275	A	A
chr1	45352723	G	G
chr1	45353389	G	G
chr1	45418164	A	A
chr1	45454392	A	A
chr1	45493808	T	T
chr1	45493809	A	A
chr1	45493819	T	T
chr1	45500897	A	A
chr1	45507502	C	C
chr1	45534300	T	T
chr1	45534839	C	C
chr1	45583449	T	T
chr1	45583603	G	G
chr1	45586443	T	T
chr1	45586533	T	T
chr1	45586626	G	G
chr1	45586944	A	A
chr1	45651285	G	G
chr1	45651663	A	A
chr1	45659644	G	G
chr1	45666924	T	T
chr1	45669994	A	A
chr1	45670005	A	A
chr1	45696499	T	T
chr1	45705934	T	T
chr1	45708091	C	C
chr1	45723390	G	G
chr1	45777502	A	A
chr1	45804635	A	A
chr1	45806389	G	G
chr1	45807590	C	C
chr1	45807623	A	A
chr1	45834021	G	G
chr1	45853256	T	T
chr1	45865914	G	G
chr1	45979995	T	T
chr1	45979996	A	A
chr1	45983979	A	A
chr1	45983981	G	G
chr1	46091142	T	T
chr1	46114748	C	C
chr1	46117443	G	G
chr1	46206500	T	T
chr1	46247798	A	A
chr1	46262130	T	T
chr1	46269085	G	G
chr1	46290464	T	T
chr1	46290611	T	T
chr1	46313864	G	G
chr1	46314247	C	C
chr1	46326618	T	T
chr1	46331147	G	G
chr1	46347320	G	G
chr1	46381526	T	T
chr1	46394892	C	C
chr1	46425068	T	T
chr1	46434920	C	C
chr1	46435236	G	G
chr1	46454495	C	C
chr1	46456520	A	A
chr1	46457022	T	T
chr1	46457420	C	C
chr1	46457433	C	C
chr1	46457639	C	C
chr1	46458557	G	G
chr1	46459264	G	G
chr1	46462566	A	A
chr1	46462717	C	C
chr1	46462718	T	T
chr1	46466484	A	A
chr1	46467569	C	C
chr1	46470813	A	A
chr1	46473452	C	C
chr1	46473497	C	C
chr1	46474172	G	G
chr1	46479822	G	G
chr1	46479823	T	T
chr1	46479824	C	C
chr1	46480070	T	T
chr1	46480194	T	T
chr1	46480646	T	T
chr1	46485875	T	T
chr1	46486212	C	C
chr1	46488478	G	G
chr1	46489905	A	A
chr1	46490304	A	A
chr1	46492125	G	G
chr1	46492281	T	T
chr1	46492308	C	C
chr1	46492772	T	T
chr1	46493820	A	A
chr1	46494740	C	C
chr1	46494753	G	G
chr1	46495037	C	C
chr1	46495531	C	C
chr1	46495595	A	A
chr1	46496167	C	C
chr1	46507969	A	A
chr1	46510471	G	G
chr1	46510472	G	G
chr1	46510726	A	A
chr1	46513996	A	A
chr1	46516133	A	A
chr1	46516498	C	C
chr1	46516500	G	G
chr1	46516652	G	G
chr1	46523722	G	G
chr1	46525924	T	T
chr1	46530156	T	T
chr1	46530648	C	C
chr1	46531986	T	T
chr1	46538465	A	A
chr1	46538467	T	T
chr1	46552749	T	T
chr1	46553672	G	G
chr1	46553682	G	G
chr1	46555135	C	C
chr1	46555805	A	A
chr1	46556105	A	A
chr1	46556838	G	G
chr1	46557158	A	A
chr1	46564863	A	A
chr1	46567716	C	C
chr1	46568329	C	C
chr1	46573603	C	C
chr1	46573956	T	T
chr1	46574833	G	G
chr1	46576560	T	T
chr1	46576601	A	A
chr1	46577516	A	A
chr1	46577663	T	T
chr1	46581771	C	C
chr1	46581775	A	A
chr1	46585042	G	G
chr1	46588029	C	C
chr1	46588163	T	T
chr1	46588164	G	G
chr1	46590358	G	G
chr1	46594149	T	T
chr1	46597678	C	C
chr1	46603359	T	T
chr1	46611593	C	C
chr1	46611784	A	A
chr1	46618934	T	T
chr1	46618936	A	A
chr1	46628567	G	G
chr1	46631108	T	T
chr1	46631387	G	G
chr1	46632106	T	T
chr1	46649185	T	T
chr1	46654171	A	A
chr1	46663875	G	G
chr1	46694886	T	T
chr1	46776351	A	A
chr1	46780790	A	A
chr1	46783443	G	G
chr1	46798824	T	T
chr1	46807723	C	C
chr1	46835020	G	G
chr1	46836977	T	T
chr1	46837350	T	T
chr1	46837844	A	A
chr1	46837848	A	A
chr1	46845582	A	A
chr1	46850492	G	G
chr1	46857581	G	G
chr1	46902901	A	A
chr1	47121982	A	A
chr1	47123206	T	T
chr1	47123294	T	T
chr1	47125370	C	C
chr1	47127523	G	G
chr1	47128036	G	G
chr1	47131167	T	T
chr1	47131168	G	G
chr1	47156302	G	G
chr1	47156308	C	C
chr1	47156926	A	A
chr1	47157661	T	T
chr1	47323046	C	C
chr1	47324182	A	A
chr1	47559754	A	A
chr1	47560881	A	A
chr1	47560882	T	T
chr1	47607342	G	G
chr1	47644468	C	C
chr1	47683700	G	G
chr1	47684129	T	T
chr1	47684143	A	A
chr1	47684244	T	T
chr1	47928340	T	T
chr1	47930474	T	T
chr1	47944321	G	G
chr1	47954419	G	G
chr1	48024320	A	A
chr1	48060620	C	C
chr1	48083587	G	G
chr1	48142285	T	T
chr1	48181687	C	C
chr1	48192224	G	G
chr1	48232559	T	T
chr1	48252443	T	T
chr1	48255028	T	T
chr1	48268886	C	C
chr1	48270123	G	G
chr1	48270139	G	G
chr1	48306647	G	G
chr1	48309612	T	T
chr1	48346367	C	C
chr1	48349275	G	G
chr1	48395452	A	A
chr1	48465188	T	T
chr1	48474537	T	T
chr1	48486349	A	A
chr1	48486385	T	T
chr1	48487278	A	A
chr1	48499320	G	G
chr1	48557964	A	A
chr1	48566700	C	C
chr1	48588954	C	C
chr1	48652853	A	A
chr1	48915207	G	G
chr1	48957136	A	A
chr1	48957144	A	A
chr1	48964950	T	T
chr1	48965104	T	T
chr1	48986941	T	T
chr1	48992059	C	C
chr1	49003977	A	A
chr1	49007803	A	A
chr1	49014729	T	T
chr1	49113075	C	C
chr1	49245542	G	G
chr1	49335072	T	T
chr1	49464998	G	G
chr1	49535039	C	C
chr1	49557161	C	C
chr1	50106165	T	T
chr1	50106171	G	G
chr1	50106203	T	T
chr1	50106498	A	A
chr1	50107853	G	G
chr1	50108562	C	C
chr1	50109199	T	T
chr1	50109532	G	G
chr1	50111532	A	A
chr1	50120130	G	G
chr1	50293996	C	C
chr1	50297354	C	C
chr1	50297671	T	T
chr1	50297672	G	G
chr1	50676008	A	A
chr1	50692351	C	C
chr1	51066192	G	G
chr1	51078101	T	T
chr1	51078108	C	C
chr1	51308386	C	C
chr1	51612232	C	C
chr1	51612234	C	C
chr1	51815034	A	A
chr1	51856033	G	G
chr1	52066941	T	T
chr1	52066942	A	A
chr1	52153023	C	C
chr1	53220649	C	C
chr1	54145103	G	G
chr1	54178643	A	A
chr1	54178645	A	A
chr1	54178647	A	A
chr1	54178651	A	A
chr1	54191390	G	G
chr1	54237504	A	A
chr1	54258594	G	G
chr1	54262585	G	G
chr1	54290693	A	A
chr1	54297357	T	T
chr1	54341313	G	G
chr1	54341315	G	G
chr1	54355017	T	T
chr1	54408946	T	T
chr1	54465535	A	A
chr1	54490116	G	G
chr1	55214276	A	A
chr1	55361470	A	A
chr1	55882168	T	T
chr1	56303288	C	C
chr1	57970362	C	C
chr1	58172668	G	G
chr1	58189240	G	G
chr1	58257519	C	C
chr1	58275627	T	T
chr1	58287654	G	G
chr1	58317816	G	G
chr1	58322860	G	G
chr1	58398365	A	A
chr1	58406586	C	C
chr1	58431178	C	C
chr1	58433775	A	A
chr1	58440317	C	C
chr1	58440591	C	C
chr1	58441942	A	A
chr1	58442111	G	G
chr1	58442770	A	A
chr1	58452718	C	C
chr1	58497958	T	T
chr1	58534248	C	C
chr1	58555883	G	G
chr1	58617355	A	A
chr1	58680341	T	T
chr1	58680342	T	T
chr1	58688424	C	C
chr1	58700200	C	C
chr1	58826023	A	A
chr1	58846119	A	A
chr1	59102845	G	G
chr1	59114304	G	G
chr1	60196996	G	G
chr1	61172283	C	C
chr1	61659910	T	T
chr1	61659914	C	C
chr1	61783578	G	G
chr1	61841834	G	G
chr1	62257593	G	G
chr1	62432568	G	G
chr1	62732005	G	G
chr1	62747536	T	T
chr1	62846066	G	G
chr1	62880316	C	C
chr1	62880317	C	C
chr1	62890365	C	C
chr1	62890374	G	G
chr1	62894457	T	T
chr1	62894458	C	C
chr1	62894461	G	G
chr1	62929628	A	A
chr1	62935983	C	C
chr1	63373216	A	A
chr1	63391720	C	C
chr1	63489648	C	C
chr1	63540966	T	T
chr1	63540970	T	T
chr1	63558382	A	A
chr1	63669173	T	T
chr1	63698985	C	C
chr1	63699642	T	T
chr1	63757428	C	C
chr1	63875770	T	T
chr1	63889175	A	A
chr1	63953197	T	T
chr1	63972922	G	G
chr1	63995182	T	T
chr1	64011664	C	C
chr1	64412441	C	C
chr1	64418643	T	T
chr1	64440570	T	T
chr1	64614114	A	A
chr1	65107644	G	G
chr1	65146279	T	T
chr1	65180282	A	A
chr1	65180308	C	C
chr1	65180497	T	T
chr1	65190388	T	T
chr1	65193711	G	G
chr1	65313445	T	T
chr1	65541502	G	G
chr1	65542227	C	C
chr1	65543582	C	C
chr1	65566399	G	G
chr1	65566822	A	A
chr1	65567422	C	C
chr1	65567453	A	A
chr1	65567454	A	A
chr1	65568097	G	G
chr1	65578223	T	T
chr1	65578224	T	T
chr1	65591470	A	A
chr1	65603806	A	A
chr1	65605660	G	G
chr1	65606443	G	G
chr1	65626662	C	C
chr1	65630230	G	G
chr1	65630349	T	T
chr1	65630863	C	C
chr1	65630910	A	A
chr1	65631322	A	A
chr1	65631339	C	C
chr1	65631664	C	C
chr1	65631689	T	T
chr1	65633867	G	G
chr1	65633868	G	G
chr1	65637282	A	A
chr1	65641718	T	T
chr1	65641728	T	T
chr1	65652742	G	G
chr1	65674347	A	A
chr1	65675533	A	A
chr1	65675748	A	A
chr1	65676156	C	C
chr1	65676202	T	T
chr1	65677556	A	A
chr1	65677597	T	T
chr1	65678524	T	T
chr1	65678970	C	C
chr1	65678973	C	C
chr1	65719823	C	C
chr1	65727884	T	T
chr1	65731753	A	A
chr1	65737999	A	A
chr1	65753379	G	G
chr1	65759804	G	G
chr1	65770389	T	T
chr1	65772567	A	A
chr1	65772568	C	C
chr1	65788971	C	C
chr1	65792191	A	A
chr1	65795601	C	C
chr1	65810522	A	A
chr1	65810526	A	A
chr1	65823433	A	A
chr1	65832952	G	G
chr1	65841455	A	A
chr1	65842072	T	T
chr1	65843890	A	A
chr1	65843908	A	A
chr1	65844622	A	A
chr1	65849361	G	G
chr1	65849364	C	C
chr1	65849508	T	T
chr1	65859282	C	C
chr1	65859627	G	G
chr1	65861219	A	A
chr1	65861242	G	G
chr1	65861254	G	G
chr1	65875821	T	T
chr1	65876139	A	A
chr1	65889577	G	G
chr1	65889588	C	C
chr1	65900650	T	T
chr1	65910326	C	C
chr1	65917536	C	C
chr1	65917641	G	G
chr1	65923773	T	T
chr1	65924076	C	C
chr1	65930908	C	C
chr1	65930929	C	C
chr1	65931264	G	G
chr1	65931268	G	G
chr1	65934959	G	G
chr1	65955024	T	T
chr1	65955061	C	C
chr1	65955062	A	A
chr1	65955120	A	A
chr1	65957253	T	T
chr1	65959816	T	T
chr1	65993170	T	T
chr1	66039155	G	G
chr1	66039537	G	G
chr1	66039538	G	G
chr1	66041474	G	G
chr1	66057218	A	A
chr1	66060616	A	A
chr1	66060767	T	T
chr1	66061052	C	C
chr1	66061106	G	G
chr1	66061136	C	C
chr1	66076353	G	G
chr1	66076822	G	G
chr1	66076837	C	C
chr1	66076993	G	G
chr1	66079375	G	G
chr1	66110820	G	G
chr1	66110828	A	A
chr1	66115417	A	A
chr1	66115422	C	C
chr1	66127261	T	T
chr1	66127262	G	G
chr1	66127264	C	C
chr1	66135796	G	G
chr1	66135859	G	G
chr1	66135899	A	A
chr1	66135901	T	T
chr1	66136127	A	A
chr1	66136420	A	A
chr1	66136455	G	G
chr1	66154003	G	G
chr1	66154005	A	A
chr1	66184295	A	A
chr1	66184297	G	G
chr1	66200890	A	A
chr1	66200904	G	G
chr1	66214012	T	T
chr1	66229885	G	G
chr1	66229886	G	G
chr1	66260270	C	C
chr1	66286756	A	A
chr1	66287579	C	C
chr1	66335200	C	C
chr1	66351904	A	A
chr1	66363649	G	G
chr1	66363749	G	G
chr1	66388343	T	T
chr1	66402119	G	G
chr1	66508488	T	T
chr1	66521368	T	T
chr1	66534488	G	G
chr1	66534794	A	A
chr1	66606228	T	T
chr1	66615835	C	C
chr1	66621804	A	A
chr1	66628662	A	A
chr1	66628714	A	A
chr1	66641331	C	C
chr1	66641346	A	A
chr1	66641347	T	T
chr1	66642112	C	C
chr1	66642233	A	A
chr1	66642275	G	G
chr1	66643016	C	C
chr1	66643085	A	A
chr1	66654225	G	G
chr1	66655901	A	A
chr1	66709895	G	G
chr1	66709923	G	G
chr1	66712464	A	A
chr1	66713116	A	A
chr1	66713121	A	A
chr1	66713124	G	G
chr1	66713128	G	G
chr1	66752406	T	T
chr1	66756638	T	T
chr1	66757654	A	A
chr1	66758676	A	A
chr1	66765271	G	G
chr1	66765659	C	C
chr1	66777980	T	T
chr1	66818545	C	C
chr1	66883490	A	A
chr1	66903678	G	G
chr1	66903864	A	A
chr1	66903873	G	G
chr1	66914117	A	A
chr1	66927907	G	G
chr1	66927929	G	G
chr1	66927979	G	G
chr1	66935984	G	G
chr1	66937788	C	C
chr1	66937790	T	T
chr1	66938753	C	C
chr1	66955188	A	A
chr1	66956428	C	C
chr1	66956486	C	C
chr1	66966483	G	G
chr1	66969160	A	A
chr1	66971533	T	T
chr1	67016240	C	C
chr1	67072049	C	C
chr1	67072096	A	A
chr1	67072400	C	C
chr1	67073985	C	C
chr1	67116614	T	T
chr1	67117300	T	T
chr1	67119036	T	T
chr1	67119037	G	G
chr1	67119211	A	A
chr1	67119941	T	T
chr1	67120085	T	T
chr1	67129691	A	A
chr1	67129715	C	C
chr1	67133969	G	G
chr1	67136985	A	A
chr1	67170740	C	C
chr1	67206276	T	T
chr1	67206284	T	T
chr1	67213701	C	C
chr1	67213703	G	G
chr1	67266973	A	A
chr1	67292914	C	C
chr1	67297923	A	A
chr1	67297924	T	T
chr1	67309684	C	C
chr1	67310353	C	C
chr1	67349070	C	C
chr1	67349496	A	A
chr1	67350105	A	A
chr1	67350148	T	T
chr1	67350164	C	C
chr1	67358257	C	C
chr1	67380966	T	T
chr1	67380967	C	C
chr1	67382057	G	G
chr1	67382058	T	T
chr1	67382550	C	C
chr1	67389193	T	T
chr1	67391009	C	C
chr1	67404848	T	T
chr1	67421118	A	A
chr1	67422212	A	A
chr1	67422213	T	T
chr1	67423006	A	A
chr1	67423026	G	G
chr1	67429491	C	C
chr1	67429497	T	T
chr1	67437964	T	T
chr1	67451968	G	G
chr1	67451974	T	T
chr1	67460898	A	A
chr1	67460915	T	T
chr1	67472506	C	C
chr1	67509906	T	T
chr1	67522459	G	G
chr1	67530262	T	T
chr1	67574656	G	G
chr1	67575452	T	T
chr1	67575453	A	A
chr1	67592852	T	T
chr1	67609069	G	G
chr1	67612405	C	C
chr1	67612744	A	A
chr1	67613018	C	C
chr1	67642118	C	C
chr1	67644013	A	A
chr1	67662914	G	G
chr1	67663337	A	A
chr1	67663342	T	T
chr1	67713466	A	A
chr1	67714368	C	C
chr1	67718352	G	G
chr1	67753352	T	T
chr1	67754368	T	T
chr1	67781217	T	T
chr1	67813780	G	G
chr1	67813782	G	G
chr1	67813811	T	T
chr1	67813815	T	T
chr1	67839702	A	A
chr1	67839704	A	A
chr1	67839706	A	A
chr1	67840981	C	C
chr1	67843746	C	C
chr1	67847266	A	A
chr1	67882509	T	T
chr1	67908147	T	T
chr1	67908747	C	C
chr1	67917119	C	C
chr1	67917304	G	G
chr1	67917433	T	T
chr1	67917829	G	G
chr1	67917868	G	G
chr1	67918050	A	A
chr1	67918051	C	C
chr1	67920824	G	G
chr1	67924776	C	C
chr1	67927718	T	T
chr1	67929114	T	T
chr1	67929645	T	T
chr1	67956678	C	C
chr1	67964859	C	C
chr1	67966240	G	G
chr1	67966247	A	A
chr1	67994349	C	C
chr1	67995229	C	C
chr1	68001159	G	G
chr1	68104553	A	A
chr1	68404332	C	C
chr1	68641449	A	A
chr1	68678318	T	T
chr1	68678320	A	A
chr1	68716367	G	G
chr1	68809802	C	C
chr1	68826771	G	G
chr1	68835782	T	T
chr1	68907738	C	C
chr1	68980341	G	G
chr1	69348728	C	C
chr1	69709400	A	A
chr1	70127169	G	G
chr1	70696085	T	T
chr1	71792195	C	C
chr1	71792197	C	C
chr1	71792199	C	C
chr1	72562321	C	C
chr1	72578294	G	G
chr1	72609011	T	T
chr1	72609012	C	C
chr1	72618584	G	G
chr1	73116629	C	C
chr1	73266668	C	C
chr1	73541567	T	T
chr1	73762662	C	C
chr1	73774771	G	G
chr1	73774772	A	A
chr1	73774773	T	T
chr1	73774774	A	A
chr1	73786462	A	A
chr1	74541878	A	A
chr1	74921767	G	G
chr1	75001057	C	C
chr2	5586737	C	C
chr2	6164281	G	G
chr2	9915230	G	G
chr2	10376073	G	G
chr2	11224961	G	G
chr2	14756283	C	C
chr2	18484014	C	C
chr2	18539750	A	A
chr2	19371783	T	T
chr2	19371790	T	T
chr2	19371797	T	T
chr2	19443268	G	G
chr2	20141538	T	T
chr2	20143765	C	C
chr2	20147297	A	A
chr2	20150321	T	T
chr2	20153905	G	G
chr2	20183216	C	C
chr2	20183680	G	G
chr2	20183797	T	T
chr2	20183806	A	A
chr2	20183812	G	G
chr2	20183813	C	C
chr2	20184221	A	A
chr2	20190478	A	A
chr2	20190480	G	G
chr2	20225684	G	G
chr2	20226166	T	T
chr2	20226969	G	G
chr2	20227504	G	G
chr2	20227508	G	G
chr2	20227678	A	A
chr2	20228881	T	T
chr2	20248140	C	C
chr2	20248405	G	G
chr2	20248426	T	T
chr2	20249823	T	T
chr2	20249824	G	G
chr2	20250109	T	T
chr2	20250958	T	T
chr2	20251757	G	G
chr2	20251949	A	A
chr2	20252187	A	A
chr2	20253944	T	T
chr2	20268397	C	C
chr2	20268415	G	G
chr2	20285509	C	C
chr2	20285535	C	C
chr2	20285548	G	G
chr2	20860148	C	C
chr2	20943688	A	A
chr2	20953972	A	A
chr2	20986169	T	T
chr2	21287968	C	C
chr2	21357655	T	T
chr2	21357660	T	T
chr2	21473990	A	A
chr2	22229367	C	C
chr2	24741282	A	A
chr2	24786665	C	C
chr2	26011002	C	C
chr2	26148333	G	G
chr2	28683475	C	C
chr2	31134823	C	C
chr2	33168608	T	T
chr2	33436827	G	G
chr2	33490354	C	C
chr2	33584606	G	G
chr2	33929295	G	G
chr2	34462313	G	G
chr2	36148919	A	A
chr2	36243078	G	G
chr2	36318007	A	A
chr2	36438191	G	G
chr2	36517366	A	A
chr2	36605982	G	G
chr2	36713618	C	C
chr2	36836086	T	T
chr2	37037002	G	G
chr2	37523932	A	A
chr2	37782319	G	G
chr2	37974479	T	T
chr2	38127218	T	T
chr2	39356935	A	A
chr2	39434829	A	A
chr2	39437403	C	C
chr2	39442264	T	T
chr2	39886817	G	G
chr2	40245619	G	G
chr2	40250908	C	C
chr2	40250910	T	T
chr2	40269933	A	A
chr2	40690662	A	A
chr2	40764574	G	G
chr2	40795238	T	T
chr2	41011847	A	A
chr2	41038421	T	T
chr2	41038461	C	C
chr2	41160997	A	A
chr2	59544956	C	C
chr2	59551328	A	A
chr2	59568165	T	T
chr2	59568171	T	T
chr2	59595848	G	G
chr2	59597300	A	A
chr2	59597376	T	T
chr2	59598303	G	G
chr2	59601576	C	C
chr2	59604288	G	G
chr2	59604691	C	C
chr2	59605717	C	C
chr2	59607806	T	T
chr2	59616660	G	G
chr2	59616771	C	C
chr2	59617096	G	G
chr2	59617099	G	G
chr2	59617993	A	A
chr2	59618211	G	G
chr2	59618237	T	T
chr2	59618472	T	T
chr2	59618480	A	A
chr2	59618563	C	C
chr2	59618871	T	T
chr2	59618995	A	A
chr2	59619184	T	T
chr2	59619305	G	G
chr2	59619309	A	A
chr2	59619325	T	T
chr2	59619342	G	G
chr2	59619819	T	T
chr2	59619846	T	T
chr2	59619848	C	C
chr2	59619885	C	C
chr2	59619910	A	A
chr2	59619917	T	T
chr2	59620067	A	A
chr2	59620069	A	A
chr2	59620092	C	C
chr2	59620105	G	G
chr2	59620110	A	A
chr2	59620135	C	C
chr2	59620228	G	G
chr2	59620635	G	G
chr2	59622092	G	G
chr2	59622259	C	C
chr2	59624366	C	C
chr2	59625050	C	C
chr2	59625512	C	C
chr2	59625957	A	A
chr2	59626554	C	C
chr2	59627338	C	C
chr2	59627497	A	A
chr2	59627691	A	A
chr2	59627722	C	C
chr2	59627844	C	C
chr2	59627958	G	G
chr2	59628766	T	T
chr2	59628993	A	A
chr2	59629134	T	T
chr2	59629160	T	T
chr2	59629163	G	G
chr2	59629172	G	G
chr2	59629392	A	A
chr2	59629415	C	C
chr2	59629428	C	C
chr2	59629441	C	C
chr2	59629471	C	C
chr2	59629830	G	G
chr2	59629831	C	C
chr2	59629947	A	A
chr2	59630281	A	A
chr2	59630305	A	A
chr2	59630329	A	A
chr2	59630356	G	G
chr2	59630362	A	A
chr2	59630930	C	C
chr2	59630944	C	C
chr2	59630958	A	A
chr2	59631007	A	A
chr2	59631092	G	G
chr2	59631101	G	G
chr2	59631110	G	G
chr2	59631788	G	G
chr2	59631819	A	A
chr2	59631980	G	G
chr2	59632075	G	G
chr2	59632112	A	A
chr2	59632136	C	C
chr2	59632173	G	G
chr2	59632210	T	T
chr2	59632213	C	C
chr2	59632215	T	T
chr2	59632299	T	T
chr2	59632521	T	T
chr2	59634286	A	A
chr2	59635026	T	T
chr2	59635563	A	A
chr2	59639230	C	C
chr2	59639867	T	T
chr2	59647477	T	T
chr2	59647694	G	G
chr2	59890496	T	T
chr2	59905332	G	G
chr2	59914999	C	C
chr2	65625973	A	A
chr2	71556244	T	T
chr2	71587817	C	C
chr2	71642718	G	G
chr2	71642757	C	C
chr2	71642768	C	C
chr2	71665558	G	G
chr2	71718554	T	T
chr2	71729893	A	A
chr2	71766434	A	A
chr2	71766526	C	C
chr2	71767076	G	G
chr2	71767443	A	A
chr2	71767540	G	G
chr2	71767563	G	G
chr2	71767636	T	T
chr2	71767705	T	T
chr2	71767706	T	T
chr2	71767707	T	T
chr2	71767726	G	G
chr2	71767743	G	G
chr2	71767755	A	A
chr2	71767870	T	T
chr2	71767893	G	G
chr2	71767956	C	C
chr2	71767961	C	C
chr2	71767976	G	G
chr2	71767992	A	A
chr2	71768035	A	A
chr2	71768071	A	A
chr2	71768409	A	A
chr2	71768490	C	C
chr2	71768494	G	G
chr2	71768528	C	C
chr2	71768534	C	C
chr2	71768552	C	C
chr2	71769010	T	T
chr2	71769039	C	C
chr2	71769188	G	G
chr2	71769217	A	A
chr2	71769245	C	C
chr2	71769263	G	G
chr2	71769276	T	T
chr2	71769318	C	C
chr2	71769334	A	A
chr2	71769343	T	T
chr2	71769376	A	A
chr2	71769450	A	A
chr2	71769493	T	T
chr2	71769584	G	G
chr2	71769683	C	C
chr2	71769734	G	G
chr2	71769814	A	A
chr2	71769833	G	G
chr2	71769932	G	G
chr2	71769946	A	A
chr2	71769956	A	A
chr2	71770003	A	A
chr2	71770230	A	A
chr2	71770757	T	T
chr2	71770796	G	G
chr2	71770798	G	G
chr2	71770896	T	T
chr2	71771126	T	T
chr2	71771161	C	C
chr2	71771322	G	G
chr2	71771767	G	G
chr2	71772553	G	G
chr2	71772572	A	A
chr2	71772599	C	C
chr2	71772601	C	C
chr2	71772759	T	T
chr2	71772764	G	G
chr2	71772833	T	T
chr2	71772975	G	G
chr2	71772995	C	C
chr2	71773062	T	T
chr2	71773073	G	G
chr2	71773121	C	C
chr2	71773128	A	A
chr2	71773145	C	C
chr2	71773156	G	G
chr2	71773159	G	G
chr2	71773165	A	A
chr2	71773210	T	T
chr2	71773323	T	T
chr2	71773354	T	T
chr2	71773423	G	G
chr2	71773429	T	T
chr2	71773437	C	C
chr2	71773481	C	C
chr2	71773509	C	C
chr2	71773537	A	A
chr2	71773978	T	T
chr2	71774102	C	C
chr2	71774112	G	G
chr2	71774163	A	A
chr2	71774172	C	C
chr2	71774216	T	T
chr2	71774283	C	C
chr2	71774396	G	G
chr2	71774562	T	T
chr2	71774672	A	A
chr2	71774845	T	T
chr2	71774846	G	G
chr2	71774849	A	A
chr2	71774853	T	T
chr2	71775090	T	T
chr2	71775134	G	G
chr2	71775156	T	T
chr2	71775258	G	G
chr2	71775264	C	C
chr2	71775320	T	T
chr2	71775400	T	T
chr2	71775410	G	G
chr2	71775469	C	C
chr2	71775489	A	A
chr2	71775592	A	A
chr2	71775601	T	T
chr2	71775606	C	C
chr2	71775632	A	A
chr2	71775831	T	T
chr2	71775855	T	T
chr2	71775867	C	C
chr2	71775872	T	T
chr2	71776087	C	C
chr2	71776260	T	T
chr2	71823122	G	G
chr2	71865002	C	C
chr2	72143679	T	T
chr2	72143687	A	A
chr2	73914824	T	T
chr2	74165315	G	G
chr2	74182774	G	G
chr2	74213667	A	A
chr2	74213669	A	A
chr2	74225131	T	T
chr2	74382761	A	A
chr2	74456282	G	G
chr2	74629372	A	A
chr2	74780955	G	G
chr2	74786722	T	T
chr2	74786724	T	T
chr2	74928957	C	C
chr2	74950555	C	C
chr2	75012970	A	A
chr2	75031007	G	G
chr2	75438204	T	T
chr2	75504761	A	A
chr2	75505003	A	A
chr2	75544023	T	T
chr2	75576547	T	T
chr2	75576551	T	T
chr2	75617986	G	G
chr2	75661652	C	C
chr2	75720096	A	A
chr2	75774722	C	C
chr2	75807022	A	A
chr2	75837852	C	C
chr2	75837855	T	T
chr2	75856128	T	T
chr2	75987625	G	G
chr2	75987627	T	T
chr2	75987868	A	A
chr2	75998593	T	T
chr2	75998602	T	T
chr2	75998842	T	T
chr2	75999557	C	C
chr2	75999562	A	A
chr2	75999739	C	C
chr2	76005289	C	C
chr2	76008656	T	T
chr2	76039752	C	C
chr2	76043270	G	G
chr2	76049416	G	G
chr2	76052117	G	G
chr2	76083517	C	C
chr2	76083518	T	T
chr2	76123953	G	G
chr2	76178804	A	A
chr2	76189872	G	G
chr2	76224359	T	T
chr2	76226334	C	C
chr2	76273750	G	G
chr2	77566612	C	C
chr2	78129812	C	C
chr2	78463537	G	G
chr2	78847689	C	C
chr2	78997223	C	C
chr2	79022891	G	G
chr2	79202099	G	G
chr2	79426356	T	T
chr2	79436698	C	C
chr2	79441029	A	A
chr2	79467364	A	A
chr2	79525667	A	A
chr2	79535717	A	A
chr2	79567616	C	C
chr2	79614453	T	T
chr2	79690838	T	T
chr2	79718804	T	T
chr2	79718805	A	A
chr2	79870458	C	C
chr2	79890866	A	A
chr2	79897791	T	T
chr2	79898549	G	G
chr2	79899156	T	T
chr2	79900665	C	C
chr2	79935644	C	C
chr2	79935667	C	C
chr2	79991464	C	C
chr2	80200966	A	A
chr2	80201127	T	T
chr2	80247912	T	T
chr2	80247917	T	T
chr2	80298286	C	C
chr2	80312042	T	T
chr2	80312043	G	G
chr2	80312044	C	C
chr2	80333931	G	G
chr2	80505237	A	A
chr2	80505293	G	G
chr2	80505294	A	A
chr2	80505299	G	G
chr2	80527934	A	A
chr2	80540768	T	T
chr2	80545755	T	T
chr2	80555314	G	G
chr2	80561396	C	C
chr2	80561404	C	C
chr2	80639959	C	C
chr2	80889106	G	G
chr2	80893006	C	C
chr2	80893535	G	G
chr2	80909103	C	C
chr2	80933048	G	G
chr2	80942247	C	C
chr2	80949737	T	T
chr2	80986031	T	T
chr2	80986032	T	T
chr2	80986033	T	T
chr2	80986034	T	T
chr2	81014212	T	T
chr2	81015454	T	T
chr2	81082463	A	A
chr2	81130533	G	G
chr2	81156102	T	T
chr2	81156405	A	A
chr2	81156415	C	C
chr2	81156827	A	A
chr2	81158229	A	A
chr2	81158336	G	G
chr2	81160116	T	T
chr2	81160821	T	T
chr2	81160894	A	A
chr2	81160899	T	T
chr2	81160905	G	G
chr2	81164428	G	G
chr2	81171653	T	T
chr2	81171732	G	G
chr2	81171843	A	A
chr2	81171844	C	C
chr2	81171858	C	C
chr2	81172372	T	T
chr2	81211797	T	T
chr2	81225427	A	A
chr2	81225915	A	A
chr2	81226821	T	T
chr2	81227154	C	C
chr2	81227550	T	T
chr2	81299873	C	C
chr2	81308187	T	T
chr2	81313015	T	T
chr2	81319836	G	G
chr2	81321515	G	G
chr2	81327327	A	A
chr2	81410266	C	C
chr2	81414570	C	C
chr2	81436031	A	A
chr2	81468545	C	C
chr2	81476792	A	A
chr2	81643921	G	G
chr2	81643922	A	A
chr2	81654550	A	A
chr2	81699156	T	T
chr2	81706354	T	T
chr2	81707614	A	A
chr2	81707615	A	A
chr2	81712864	C	C
chr2	81713989	T	T
chr2	81727252	C	C
chr2	81733678	A	A
chr2	82020266	T	T
chr2	82051704	A	A
chr2	82086863	A	A
chr2	82128852	C	C
chr2	82524744	C	C
chr2	82568605	A	A
chr2	82568607	T	T
chr2	82568608	T	T
chr2	82729242	G	G
chr2	82770096	C	C
chr2	82898292	C	C
chr2	82994018	T	T
chr2	83168431	T	T
chr2	83193197	G	G
chr2	83221367	A	A
chr2	83277112	C	C
chr2	83300184	T	T
chr2	83300195	A	A
chr2	83302224	T	T
chr2	83305518	T	T
chr2	83324058	T	T
chr2	83349272	G	G
chr2	83349273	T	T
chr2	83372744	C	C
chr2	83495195	T	T
chr2	83511548	T	T
chr2	83559865	C	C
chr2	83653491	C	C
chr2	83690254	G	G
chr2	83690256	A	A
chr2	83690879	C	C
chr2	83703680	T	T
chr2	83703931	G	G
chr2	83712484	T	T
chr2	83712486	G	G
chr2	83722388	T	T
chr2	83722407	T	T
chr2	83743755	C	C
chr2	83743758	A	A
chr2	83749507	C	C
chr2	83749531	T	T
chr2	83749533	A	A
chr2	83763313	A	A
chr2	83928570	C	C
chr2	83930008	C	C
chr2	83945934	A	A
chr2	83948376	A	A
chr2	83990486	G	G
chr2	83997396	A	A
chr2	83998075	G	G
chr2	83998409	T	T
chr2	84011199	G	G
chr2	84011203	T	T
chr2	84011288	C	C
chr2	84016351	T	T
chr2	84018868	C	C
chr2	84018869	C	C
chr2	84019090	A	A
chr2	84032949	T	T
chr2	84043393	G	G
chr2	84043511	C	C
chr2	84052685	A	A
chr2	84053278	T	T
chr2	84055350	T	T
chr2	84079369	A	A
chr2	84079378	A	A
chr2	84079541	G	G
chr2	84079545	A	A
chr2	84079580	A	A
chr2	84079726	C	C
chr2	84079732	C	C
chr2	84080585	T	T
chr2	84080599	G	G
chr2	84080702	T	T
chr2	84081044	G	G
chr2	84082636	T	T
chr2	84242613	G	G
chr2	84242615	G	G
chr2	84562922	A	A
chr2	84562923	G	G
chr2	84916174	A	A
chr2	84931226	A	A
chr2	84931227	T	T
chr2	84949447	C	C
chr2	84959881	T	T
chr2	84965228	C	C
chr2	84981466	T	T
chr2	85011709	T	T
chr2	85011713	T	T
chr2	85014368	A	A
chr2	85092262	C	C
chr2	85398766	T	T
chr2	85416118	C	C
chr2	85420101	A	A
chr2	85426754	T	T
chr2	85464818	A	A
chr2	85511698	T	T
chr2	85520996	T	T
chr2	85526884	G	G
chr2	85551187	G	G
chr2	85551191	G	G
chr2	85551203	T	T
chr2	85551211	C	C
chr2	85572275	T	T
chr2	85596566	G	G
chr2	85596604	G	G
chr2	85601261	G	G
chr2	85601262	C	C
chr2	85609412	T	T
chr2	85609416	C	C
chr2	85612539	A	A
chr2	85641936	A	A
chr2	85643548	A	A
chr2	85728495	T	T
chr2	85740056	A	A
chr2	85740141	C	C
chr2	85740765	T	T
chr2	85741444	T	T
chr2	85741509	A	A
chr2	85751345	T	T
chr2	85792127	A	A
chr2	85808074	C	C
chr2	85808131	A	A
chr2	85808699	T	T
chr2	85808700	G	G
chr2	85828921	T	T
chr2	85829970	A	A
chr2	85829971	C	C
chr2	85830451	G	G
chr2	85867292	A	A
chr2	85897061	T	T
chr2	85897069	A	A
chr2	85897925	G	G
chr2	85901073	A	A
chr2	85902587	A	A
chr2	85924293	C	C
chr2	85928603	T	T
chr2	85955929	T	T
chr2	86057990	T	T
chr2	86065403	T	T
chr2	86072914	T	T
chr2	86072980	T	T
chr2	86084021	T	T
chr2	86093066	C	C
chr2	86108613	T	T
chr2	86108668	T	T
chr2	86109248	C	C
chr2	86109304	T	T
chr2	86109852	C	C
chr2	86115388	C	C
chr2	86116584	G	G
chr2	86219623	A	A
chr2	86219659	G	G
chr2	86219663	G	G
chr2	86220706	A	A
chr2	86220707	G	G
chr2	86223229	A	A
chr2	86226052	G	G
chr2	86227670	T	T
chr2	86227760	T	T
chr2	86228006	A	A
chr2	86228069	G	G
chr2	86228114	T	T
chr2	86228988	G	G
chr2	86229158	G	G
chr2	86229254	G	G
chr2	86229359	G	G
chr2	86230498	T	T
chr2	86231242	C	C
chr2	86231307	G	G
chr2	86231466	C	C
chr2	86231650	T	T
chr2	86231675	T	T
chr2	86231704	C	C
chr2	86231864	G	G
chr2	86231869	C	C
chr2	86232199	T	T
chr2	86232204	A	A
chr2	86232422	C	C
chr2	86235982	C	C
chr2	86237172	A	A
chr2	86237276	A	A
chr2	86239389	G	G
chr2	86239391	A	A
chr2	86242590	C	C
chr2	86243830	T	T
chr2	86244752	T	T
chr2	86246274	T	T
chr2	86246275	A	A
chr2	86246568	C	C
chr2	86246816	T	T
chr2	86246937	G	G
chr2	86253452	A	A
chr2	86254242	C	C
chr2	86255553	A	A
chr2	86257380	A	A
chr2	86257408	T	T
chr2	86257427	C	C
chr2	86257465	T	T
chr2	86258785	G	G
chr2	86258786	A	A
chr2	86270285	C	C
chr2	86275506	C	C
chr2	86279155	A	A
chr2	86280581	C	C
chr2	86285912	C	C
chr2	86289993	C	C
chr2	86294291	G	G
chr2	86294292	A	A
chr2	86294575	T	T
chr2	86294582	C	C
chr2	86294820	G	G
chr2	86295148	T	T
chr2	86295455	T	T
chr2	86295534	T	T
chr2	86295609	A	A
chr2	86295622	T	T
chr2	86295657	A	A
chr2	86296507	T	T
chr2	86297670	G	G
chr2	86298419	A	A
chr2	86305469	G	G
chr2	86306623	A	A
chr2	86306635	A	A
chr2	86306671	G	G
chr2	86319806	G	G
chr2	86319986	C	C
chr2	86320352	T	T
chr2	86320396	T	T
chr2	86332721	G	G
chr2	86333096	A	A
chr2	86338896	A	A
chr2	86342386	G	G
chr2	86342400	G	G
chr2	86342405	T	T
chr2	86342416	C	C
chr2	86348981	C	C
chr2	86349849	A	A
chr2	86350596	T	T
chr2	86355602	T	T
chr2	86359030	A	A
chr2	86360173	G	G
chr2	86360486	C	C
chr2	86431598	A	A
chr2	86433429	T	T
chr2	86435215	A	A
chr2	86435216	G	G
chr2	86435847	A	A
chr2	86435880	G	G
chr2	86437144	G	G
chr2	86437153	T	T
chr2	86437260	T	T
chr2	86437714	T	T
chr2	86438196	A	A
chr2	86441035	T	T
chr2	86442583	T	T
chr2	86443049	G	G
chr2	86443184	C	C
chr2	86443916	C	C
chr2	86444305	T	T
chr2	86445857	C	C
chr2	86446317	A	A
chr2	86447849	A	A
chr2	86452064	G	G
chr2	86460306	T	T
chr2	86460389	G	G
chr2	86461227	C	C
chr2	86461561	T	T
chr2	86461580	T	T
chr2	86465013	C	C
chr2	86466441	C	C
chr2	86467115	G	G
chr2	86467223	C	C
chr2	86467507	C	C
chr2	86467765	A	A
chr2	86468532	T	T
chr2	86468534	A	A
chr2	86468543	G	G
chr2	86468544	G	G
chr2	86469228	A	A
chr2	86469260	A	A
chr2	86469263	A	A
chr2	86470117	A	A
chr2	86470129	C	C
chr2	86470919	T	T
chr2	86470926	T	T
chr2	86471522	C	C
chr2	86472366	C	C
chr2	86472380	C	C
chr2	86472530	A	A
chr2	86474504	G	G
chr2	86474625	C	C
chr2	86475254	C	C
chr2	86476476	A	A
chr2	86478247	G	G
chr2	86479979	G	G
chr2	86480203	A	A
chr2	86480493	C	C
chr2	86480654	A	A
chr2	86481278	T	T
chr2	86482826	G	G
chr2	86483444	A	A
chr2	86484335	A	A
chr2	86491460	T	T
chr2	86491950	T	T
chr2	86491951	G	G
chr2	86491976	A	A
chr2	86492082	C	C
chr2	86493245	C	C
chr2	86495527	A	A
chr2	86496220	T	T
chr2	86496221	T	T
chr2	86497374	G	G
chr2	86498176	T	T
chr2	86498464	G	G
chr2	86507821	A	A
chr2	86507843	G	G
chr2	86511917	T	T
chr2	86520907	T	T
chr2	86521875	C	C
chr2	86562422	A	A
chr2	86563610	G	G
chr2	86578103	A	A
chr2	86585781	C	C
chr2	86585782	A	A
chr2	86586453	A	A
chr2	86588950	T	T
chr2	86601136	A	A
chr2	86608513	T	T
chr2	86618278	C	C
chr2	86618282	C	C
chr2	86618283	T	T
chr2	86640467	G	G
chr2	86655012	A	A
chr2	86670388	C	C
chr2	86670392	C	C
chr2	86680149	G	G
chr2	86680178	G	G
chr2	86680179	A	A
chr2	86680668	C	C
chr2	86691389	G	G
chr2	86691400	C	C
chr2	86696620	A	A
chr2	86696622	C	C
chr2	86696631	G	G
chr2	86700142	C	C
chr2	86701282	A	A
chr2	86701292	C	C
chr2	86751698	A	A
chr2	86754705	C	C
chr2	86771952	G	G
chr2	86786122	A	A
chr2	86820341	C	C
chr2	86835674	T	T
chr2	86835689	C	C
chr2	86839069	A	A
chr2	86846145	A	A
chr2	86858269	T	T
chr2	86858273	T	T
chr2	86869500	A	A
chr2	86869721	T	T
chr2	86872964	A	A
chr2	86885553	G	G
chr2	86893165	A	A
chr2	86893379	G	G
chr2	86894052	A	A
chr2	86901404	G	G
chr2	86909410	A	A
chr2	86949563	T	T
chr2	86952819	T	T
chr2	86957153	A	A
chr2	86957166	G	G
chr2	86958795	A	A
chr2	86958816	A	A
chr2	86960408	A	A
chr2	86962186	C	C
chr2	86964712	G	G
chr2	86964722	C	C
chr2	86966152	A	A
chr2	86968229	A	A
chr2	86969404	G	G
chr2	86973811	G	G
chr2	86973821	T	T
chr2	86984676	C	C
chr2	87004808	T	T
chr2	87006909	A	A
chr2	87027477	G	G
chr2	87038830	T	T
chr2	87038834	T	T
chr2	87097637	A	A
chr2	87137983	T	T
chr2	87140450	C	C
chr2	87142266	G	G
chr2	87143031	T	T
chr2	87149857	G	G
chr2	87157306	A	A
chr2	87157748	C	C
chr2	87157934	A	A
chr2	87164698	T	T
chr2	87170757	C	C
chr2	87172084	C	C
chr2	87172501	C	C
chr2	87173169	C	C
chr2	87173478	A	A
chr2	87173588	A	A
chr2	87173767	G	G
chr2	87173770	C	C
chr2	87179052	T	T
chr2	87186878	A	A
chr2	87202191	T	T
chr2	87204597	T	T
chr2	87206194	G	G
chr2	87206195	A	A
chr2	87206520	G	G
chr2	87206548	C	C
chr2	87206623	A	A
chr2	87206948	C	C
chr2	87207053	A	A
chr2	87209304	C	C
chr2	87209305	A	A
chr2	87209311	A	A
chr2	87232185	G	G
chr2	87235476	C	C
chr2	87237799	T	T
chr2	87238008	C	C
chr2	87238179	C	C
chr2	87238184	A	A
chr2	87238190	A	A
chr2	87238418	T	T
chr2	87238419	A	A
chr2	87238430	T	T
chr2	87238433	C	C
chr2	87238620	C	C
chr2	87239425	A	A
chr2	87239428	G	G
chr2	87239472	A	A
chr2	87239474	G	G
chr2	87239480	A	A
chr2	87239483	G	G
chr2	87239484	A	A
chr2	87239620	T	T
chr2	87239622	T	T
chr2	87239625	G	G
chr2	87239822	A	A
chr2	87240382	G	G
chr2	87240402	C	C
chr2	87240688	C	C
chr2	87240721	G	G
chr2	87241115	C	C
chr2	87241128	C	C
chr2	87241834	A	A
chr2	87242667	A	A
chr2	87252293	T	T
chr2	87254689	T	T
chr2	87265301	A	A
chr2	87275805	T	T
chr2	87275907	T	T
chr2	87276500	G	G
chr2	87276584	T	T
chr2	87280144	A	A
chr2	87280583	T	T
chr2	87280856	A	A
chr2	87281558	T	T
chr2	87281992	T	T
chr2	87282047	A	A
chr2	87282665	C	C
chr2	87283533	G	G
chr2	87283534	C	C
chr2	87283539	A	A
chr2	87300080	G	G
chr2	87301330	T	T
chr2	87329209	T	T
chr2	87333807	G	G
chr2	87365609	A	A
chr2	87367945	C	C
chr2	87369912	G	G
chr2	87372879	G	G
chr2	87373369	T	T
chr2	87374611	T	T
chr2	87378456	C	C
chr2	87380719	T	T
chr2	87387002	T	T
chr2	87411885	A	A
chr2	87411974	C	C
chr2	87411988	T	T
chr2	87413872	A	A
chr2	87413971	G	G
chr2	87414024	C	C
chr2	87417098	T	T
chr2	87418731	A	A
chr2	87418739	C	C
chr2	87418740	A	A
chr2	87419159	T	T
chr2	87422033	C	C
chr2	87424408	A	A
chr2	87424426	T	T
chr2	87424427	G	G
chr2	87424430	G	G
chr2	87428430	T	T
chr2	87430408	A	A
chr2	87442373	T	T
chr2	87442374	G	G
chr2	87443729	T	T
chr2	87444115	C	C
chr2	87444116	T	T
chr2	87445200	C	C
chr2	87445577	T	T
chr2	87446192	A	A
chr2	87446196	T	T
chr2	87446208	T	T
chr2	87446209	T	T
chr2	87446331	C	C
chr2	87446381	A	A
chr2	87447208	G	G
chr2	87449242	T	T
chr2	87449819	C	C
chr2	87451932	C	C
chr2	87451936	C	C
chr2	87454394	C	C
chr2	87456511	T	T
chr2	87463602	T	T
chr2	87463604	C	C
chr2	87467932	C	C
chr2	87469320	G	G
chr2	87473665	T	T
chr2	87478747	C	C
chr2	87490635	G	G
chr2	87496687	C	C
chr2	87522459	A	A
chr2	87562426	G	G
chr2	87573144	G	G
chr2	87597729	T	T
chr2	87625252	T	T
chr2	87628349	T	T
chr2	87636995	A	A
chr2	87659671	G	G
chr2	87659693	A	A
chr2	87666606	A	A
chr2	87666911	C	C
chr2	87689083	T	T
chr2	87700741	A	A
chr2	87701066	C	C
chr2	87712758	T	T
chr2	87712761	T	T
chr2	87719307	G	G
chr2	87719954	G	G
chr2	87742638	A	A
chr2	87781657	G	G
chr2	87805254	C	C
chr2	87805258	G	G
chr2	87811463	A	A
chr2	87821822	A	A
chr2	87821831	G	G
chr2	87821835	T	T
chr2	87831047	C	C
chr2	87846768	C	C
chr2	87855058	G	G
chr2	87857820	A	A
chr2	87869225	T	T
chr2	87883995	G	G
chr2	87893526	T	T
chr2	87904341	C	C
chr2	87904484	G	G
chr2	87920920	T	T
chr2	87950674	C	C
chr2	87950675	A	A
chr2	87995175	A	A
chr2	87998305	G	G
chr2	87998835	G	G
chr2	88021878	T	T
chr2	88036284	G	G
chr2	88059120	C	C
chr2	88072734	C	C
chr2	88089216	C	C
chr2	88127756	T	T
chr2	88127759	T	T
chr2	88127762	T	T
chr2	88215800	C	C
chr2	88220651	A	A
chr2	88220655	A	A
chr2	88222222	A	A
chr2	88240016	G	G
chr2	88240502	A	A
chr2	88240526	C	C
chr2	88272070	G	G
chr2	88272086	G	G
chr2	88278474	G	G
chr2	88280213	G	G
chr2	88284803	A	A
chr2	88292603	T	T
chr2	88339730	C	C
chr2	88347054	A	A
chr2	88371191	C	C
chr2	88378382	A	A
chr2	88410740	G	G
chr2	88416969	T	T
chr2	88427542	G	G
chr2	88429849	G	G
chr2	88429853	C	C
chr2	88435297	A	A
chr2	88435669	G	G
chr2	88435940	C	C
chr2	88443988	T	T
chr2	88444236	G	G
chr2	88445359	A	A
chr2	88447352	C	C
chr2	88447357	C	C
chr2	88447811	A	A
chr2	88447997	C	C
chr2	88448028	C	C
chr2	88448109	C	C
chr2	88448152	A	A
chr2	88448154	T	T
chr2	88449389	T	T
chr2	88449458	A	A
chr2	88449472	T	T
chr2	88450760	T	T
chr2	88451293	A	A
chr2	88451935	T	T
chr2	88451940	A	A
chr2	88452288	G	G
chr2	88457819	G	G
chr2	88457884	G	G
chr2	88457969	A	A
chr2	88458097	T	T
chr2	88460040	T	T
chr2	88460115	A	A
chr2	88460170	C	C
chr2	88460441	C	C
chr2	88460518	A	A
chr2	88461111	A	A
chr2	88461140	G	G
chr2	88462654	C	C
chr2	88462655	C	C
chr2	88462656	A	A
chr2	88462745	T	T
chr2	88463091	A	A
chr2	88464384	G	G
chr2	88464481	T	T
chr2	88467252	A	A
chr2	88468213	A	A
chr2	88469567	G	G
chr2	88469708	A	A
chr2	88469730	T	T
chr2	88470030	A	A
chr2	88470055	T	T
chr2	88471114	C	C
chr2	88471265	A	A
chr2	88472056	T	T
chr2	88472109	G	G
chr2	88472409	T	T
chr2	88472922	A	A
chr2	88473276	A	A
chr2	88473944	T	T
chr2	88474053	A	A
chr2	88474426	G	G
chr2	88475241	T	T
chr2	88475268	T	T
chr2	88475288	A	A
chr2	88475375	A	A
chr2	88475449	C	C
chr2	88476003	C	C
chr2	88477942	T	T
chr2	88478576	T	T
chr2	88478586	A	A
chr2	88479078	T	T
chr2	88479100	T	T
chr2	88479384	T	T
chr2	88480172	T	T
chr2	88480173	A	A
chr2	88480248	A	A
chr2	88480422	G	G
chr2	88480438	G	G
chr2	88480441	A	A
chr2	88480575	A	A
chr2	88481722	T	T
chr2	88481942	A	A
chr2	88481981	T	T
chr2	88482013	C	C
chr2	88482162	T	T
chr2	88483007	C	C
chr2	88483051	T	T
chr2	88483588	G	G
chr2	88483835	T	T
chr2	88483871	T	T
chr2	88485633	T	T
chr2	88485637	G	G
chr2	88485652	T	T
chr2	88486418	A	A
chr2	88486806	A	A
chr2	88488770	G	G
chr2	88488771	A	A
chr2	88489415	C	C
chr2	88489582	T	T
chr2	88489645	G	G
chr2	88489930	T	T
chr2	88490887	C	C
chr2	88491184	A	A
chr2	88492197	T	T
chr2	88496288	T	T
chr2	88496289	G	G
chr2	88496340	T	T
chr2	88496346	T	T
chr2	88496534	A	A
chr2	88496536	A	A
chr2	88498201	A	A
chr2	88498587	G	G
chr2	88499450	C	C
chr2	88499466	A	A
chr2	88501350	A	A
chr2	88502066	T	T
chr2	88502136	C	C
chr2	88502157	C	C
chr2	88502231	T	T
chr2	88502236	G	G
chr2	88502470	T	T
chr2	88502486	T	T
chr2	88502923	A	A
chr2	88503033	C	C
chr2	88503372	G	G
chr2	88510995	C	C
chr2	88511102	T	T
chr2	88511107	A	A
chr2	88511226	T	T
chr2	88511388	T	T
chr2	88511741	C	C
chr2	88512402	C	C
chr2	88512451	A	A
chr2	88513836	T	T
chr2	88514113	G	G
chr2	88515112	C	C
[truncated: 44,830 more rows]
