# Supplementary material for: Presphenoidal synchondrosis fusion in DBA/2J mice
Source: Mamm Genome. 2012 Nov 21;24(1):54–62. doi: 10.1007/s00335-012-9437-8 (PMC3560942; doi:10.1007/s00335-012-9437-8)
Supplement: Supplementary file 7 — Supplementary Table 5 (TXT 176 kb) [file 335_2012_9437_MOESM7_ESM.txt]

Supplementary Table 5: SNPs between DBA/1J and DBA/2J, which had not been previously known or imputed, at known mouse SNP sites.

chr	coord		ref	DBA/1J	DBA/2J
chr1	4452773		G	G	A
chr1	4543330		G	G	C
chr1	6300218		G	G	A
chr1	9411082		G	G	T
chr1	14633483	C	C	T
chr1	15095620	C	C	T
chr1	16690140	G	G	T
chr1	18543256	A	A	G
chr1	21453314	T	T	A
chr1	23128197	T	T	G
chr1	23516062	C	C	T
chr1	27167984	A	A	C
chr1	28108693	G	G	T
chr1	37728359	G	G	A
chr1	38213980	G	G	A
chr1	41394446	G	G	A
chr1	41767586	G	G	T
chr1	68019817	T	T	C
chr1	68023866	C	C	T
chr1	68095016	A	A	C
chr1	68127480	T	T	G
chr1	68130560	G	G	A
chr1	68145869	G	G	A
chr1	68162012	T	T	C
chr1	68253785	A	A	T
chr1	68256862	G	G	C
chr1	68270201	G	G	C
chr1	68273109	A	A	T
chr1	68273414	A	A	C
chr1	68293994	T	T	A
chr1	68314626	T	T	C
chr1	68333205	T	T	A
chr1	68339578	G	G	C
chr1	68347669	A	A	T
chr1	68364314	A	A	C
chr1	68365879	T	T	C
chr1	68381365	G	G	A
chr1	68395737	G	G	A
chr1	68401819	C	C	T
chr1	68439272	T	T	G
chr1	68439591	T	T	C
chr1	68446314	G	G	T
chr1	68449831	T	T	C
chr1	68476891	A	A	C
chr1	68485182	G	G	A
chr1	68491870	A	A	G
chr1	68510606	C	C	A
chr1	68510818	A	A	T
chr1	68525629	G	G	A
chr1	68536649	T	T	A
chr1	68540515	A	A	G
chr1	68565110	G	G	T
chr1	68639227	C	C	A
chr1	68639843	C	C	T
chr1	68641837	A	A	T
chr1	68642794	C	C	A
chr1	68664288	T	T	C
chr1	68688790	A	A	C
chr1	68690293	A	A	C
chr1	68691884	G	G	A
chr1	68695909	C	C	A
chr1	68696209	A	A	T
chr1	68696513	A	A	G
chr1	68718048	G	G	C
chr1	68737051	A	A	T
chr1	68745655	G	G	A
chr1	68747497	G	G	T
chr1	68747554	T	T	G
chr1	68762579	A	A	G
chr1	68762909	C	C	G
chr1	68767882	C	C	T
chr1	68770423	T	T	G
chr1	68795321	T	T	C
chr1	68817721	A	A	G
chr1	68850217	T	T	C
chr1	68850731	C	C	A
chr1	68854469	T	T	C
chr1	68870154	T	T	A
chr1	68896386	C	C	T
chr1	68902432	T	T	A
chr1	68907314	C	C	A
chr1	68915423	T	T	A
chr1	68917892	G	G	C
chr1	68921831	G	G	A
chr1	68928116	C	C	T
chr1	68929979	A	A	G
chr1	68932868	C	C	G
chr1	68933120	C	C	A
chr1	68939249	A	A	T
chr1	68939609	A	A	G
chr1	68943574	T	T	G
chr1	68971277	T	T	A
chr1	68972374	A	A	C
chr1	68983470	T	T	G
chr1	68988940	T	T	C
chr1	68993231	T	T	C
chr1	68993935	T	T	C
chr1	69016100	A	A	C
chr1	69023801	T	T	G
chr1	69034642	T	T	C
chr1	69089816	A	A	T
chr1	69107154	T	T	A
chr1	69117430	C	C	A
chr1	69144379	A	A	G
chr1	69165961	G	G	T
chr1	69172048	T	T	C
chr1	69188458	C	C	A
chr1	69189365	C	C	T
chr1	69190094	G	G	C
chr1	69228368	A	A	G
chr1	69237808	C	C	A
chr1	69257910	A	A	C
chr1	69277413	C	C	G
chr1	69296792	G	G	C
chr1	69297876	C	C	T
chr1	69298787	T	T	C
chr1	69310100	A	A	G
chr1	69337260	T	T	C
chr1	69354921	A	A	T
chr1	69357557	T	T	A
chr1	72946669	G	G	A
chr1	73050174	A	A	G
chr1	73063638	G	G	T
chr1	73248813	T	T	C
chr1	73493532	T	T	C
chr1	73715226	T	T	A
chr1	73716922	C	C	A
chr1	73731127	G	G	C
chr1	73803347	G	G	A
chr1	76164750	C	C	T
chr1	81989327	C	C	A
chr1	84710737	G	G	A
chr1	84819935	A	A	G
chr1	92108447	G	G	A
chr1	97230593	C	C	T
chr1	99748738	G	A	G
chr1	101958072	G	G	A
chr1	104403691	C	C	T
chr1	104867810	G	G	T
chr1	104990058	G	G	T
chr1	105586451	G	G	A
chr1	106218559	A	A	G
chr1	106591314	G	G	T
chr1	113147878	G	G	T
chr1	113873913	A	A	G
chr1	115244860	A	A	C
chr1	116451944	T	T	C
chr1	117548864	A	A	C
chr1	126580090	G	G	T
chr1	127972433	G	G	A
chr1	131586379	C	C	A
chr1	131589715	T	T	C
chr1	132461748	G	G	A
chr1	140138106	T	T	A
chr1	141695422	T	C	T
chr1	143006323	C	C	T
chr1	143458825	C	C	A
chr1	143845711	T	T	G
chr1	145516572	C	C	A
chr1	147173926	T	T	C
chr1	149298393	C	C	T
chr1	152559951	C	C	A
chr1	153739229	A	A	C
chr1	162732031	G	G	A
chr1	173443504	C	C	T
chr1	174741221	C	C	A
chr1	180917886	G	G	T
chr1	189030163	T	T	C
chr1	191571274	G	G	A
chr1	191948154	G	G	A
chr1	196205864	G	G	A
chr2	15551112	C	C	G
chr2	18387479	T	T	C
chr2	18433889	A	A	G
chr2	18456795	T	T	C
chr2	18464219	T	T	G
chr2	18464528	G	G	T
chr2	18492140	A	A	G
chr2	18497508	G	G	C
chr2	18555812	C	C	A
chr2	18567826	T	T	G
chr2	18669267	C	C	T
chr2	18686401	T	T	C
chr2	18985386	A	A	T
chr2	19183555	T	T	C
chr2	19498657	C	C	T
chr2	19548585	C	C	T
chr2	19561152	A	A	C
chr2	19590591	G	G	A
chr2	19599012	T	T	A
chr2	19674363	C	C	T
chr2	19685946	T	T	C
chr2	19732375	A	A	C
chr2	19766853	A	A	G
chr2	19771552	T	T	G
chr2	19785055	A	A	G
chr2	19802778	A	A	C
chr2	19855569	A	A	G
chr2	20268943	G	T	G
chr2	20291676	G	G	T
chr2	20742812	A	A	G
chr2	20783006	G	G	A
chr2	20794426	A	A	C
chr2	20919322	G	G	A
chr2	21182950	T	T	C
chr2	21361590	G	A	G
chr2	21365568	T	T	A
chr2	21461057	T	T	C
chr2	21465929	C	C	G
chr2	21493435	C	T	C
chr2	21537078	C	C	A
chr2	21694431	C	C	A
chr2	21704217	G	G	T
chr2	21718292	G	G	C
chr2	21776171	G	G	A
chr2	21832098	A	A	G
chr2	21849639	T	T	C
chr2	21902320	C	C	T
chr2	21956402	T	T	G
chr2	22089302	A	A	T
chr2	22135008	C	C	G
chr2	22283870	A	A	G
chr2	22329160	C	C	G
chr2	22329729	T	T	G
chr2	22343757	A	A	C
chr2	22639995	T	T	G
chr2	24014515	T	T	G
chr2	24030293	G	G	T
chr2	24387491	T	T	G
chr2	24585689	C	C	T
chr2	24624009	C	C	T
chr2	37324428	G	A	G
chr2	43121697	C	C	T
chr2	43727944	G	G	T
chr2	46064258	A	A	G
chr2	47308313	A	A	C
chr2	47570984	C	A	C
chr2	48646099	C	C	T
chr2	49346312	C	T	C
chr2	49742292	C	C	T
chr2	50303934	A	A	G
chr2	53145120	C	C	T
chr2	54096794	A	A	G
chr2	54759153	A	A	G
chr2	55311038	G	A	G
chr2	56443883	G	G	A
chr2	59151872	G	G	T
chr2	59762484	A	G	A
chr2	61163809	A	A	G
chr2	66512329	G	T	G
chr2	67227565	A	A	T
chr2	67260778	A	A	G
chr2	67707131	A	A	G
chr2	69863898	G	G	T
chr2	71519476	C	T	C
chr2	71527104	T	C	T
chr2	71537432	T	C	T
chr2	71537463	G	A	G
chr2	71538165	T	A	T
chr2	71538179	T	C	T
chr2	71538185	A	G	A
chr2	71547914	A	G	A
chr2	71580333	G	A	G
chr2	71933623	T	C	T
chr2	71982733	C	T	C
chr2	71985110	G	T	G
chr2	71987583	C	A	C
chr2	71989590	A	G	A
chr2	71994002	A	G	A
chr2	71994294	G	T	G
chr2	71994384	T	C	T
chr2	71995571	G	A	G
chr2	71999979	C	T	C
chr2	72007308	G	A	G
chr2	72013372	A	G	A
chr2	72013513	G	A	G
chr2	72014247	G	A	G
chr2	72022205	T	C	T
chr2	72025161	C	A	C
chr2	72025172	G	A	G
chr2	72025826	G	A	G
chr2	72025986	G	A	G
chr2	72027215	A	G	A
chr2	72048418	A	G	A
chr2	72058587	T	G	T
chr2	72059248	A	G	A
chr2	72082174	C	A	C
chr2	72085156	C	T	C
chr2	72129288	C	T	C
chr2	72142198	T	C	T
chr2	72142220	G	A	G
chr2	72142337	C	T	C
chr2	72168596	T	C	T
chr2	72168680	G	A	G
chr2	72171525	G	A	G
chr2	72173257	T	C	T
chr2	72175058	G	A	G
chr2	72180454	T	C	T
chr2	72180861	A	G	A
chr2	72183214	A	T	A
chr2	72183242	T	C	T
chr2	72189209	C	T	C
chr2	72191750	C	T	C
chr2	72282371	G	T	G
chr2	72303149	T	C	T
chr2	72310727	T	C	T
chr2	72310745	C	T	C
chr2	72310934	G	A	G
chr2	72313713	C	T	C
chr2	72318718	A	T	A
chr2	72319331	T	C	T
chr2	72320961	G	C	G
chr2	72321168	T	C	T
chr2	72328488	T	C	T
chr2	72329082	A	G	A
chr2	72350902	C	T	C
chr2	72352752	C	T	C
chr2	72369490	T	A	T
chr2	72380989	C	T	C
chr2	72381560	T	C	T
chr2	72382211	G	A	G
chr2	72382388	C	T	C
chr2	72383017	G	A	G
chr2	72383023	G	A	G
chr2	72383714	G	A	G
chr2	72383776	T	C	T
chr2	72383790	T	C	T
chr2	72383914	A	G	A
chr2	72385170	T	C	T
chr2	72388460	A	T	A
chr2	72388525	C	T	C
chr2	72389050	A	G	A
chr2	72389692	A	G	A
chr2	72390389	T	C	T
chr2	72395766	C	T	C
chr2	72397101	A	G	A
chr2	72400677	T	A	T
chr2	72403548	C	T	C
chr2	72403566	A	G	A
chr2	72405194	T	G	T
chr2	72407444	C	T	C
chr2	72410176	C	T	C
chr2	72414793	C	T	C
chr2	72416868	C	A	C
chr2	72420567	C	T	C
chr2	72421010	C	T	C
chr2	72422123	C	T	C
chr2	72427524	G	A	G
chr2	72432450	T	G	T
chr2	72432743	A	G	A
chr2	72433444	C	T	C
chr2	72433481	G	A	G
chr2	72433790	C	T	C
chr2	72433830	A	G	A
chr2	72433870	T	C	T
chr2	72433972	G	A	G
chr2	72433987	G	A	G
chr2	72434305	A	G	A
chr2	72434456	G	A	G
chr2	72438594	C	T	C
chr2	72442047	G	A	G
chr2	72443135	T	C	T
chr2	72443148	C	T	C
chr2	72445563	G	T	G
chr2	72450450	C	T	C
chr2	72451384	T	C	T
chr2	72451433	G	A	G
chr2	72451457	T	A	T
chr2	72451644	C	A	C
chr2	72451760	T	A	T
chr2	72451771	C	T	C
chr2	72451812	C	T	C
chr2	72451826	A	G	A
chr2	72454498	A	G	A
chr2	72454587	A	G	A
chr2	72454764	G	A	G
chr2	72454792	T	C	T
chr2	72454857	T	C	T
chr2	72455565	G	T	G
chr2	72457040	A	T	A
chr2	72457091	T	A	T
chr2	72460331	C	T	C
chr2	72460347	A	G	A
chr2	72471130	T	G	T
chr2	72471147	T	C	T
chr2	72471239	A	C	A
chr2	72471791	T	C	T
chr2	72471794	C	T	C
chr2	72473691	C	T	C
chr2	72475956	G	A	G
chr2	72478121	T	C	T
chr2	72479375	G	A	G
chr2	72495227	C	T	C
chr2	72504969	G	A	G
chr2	72505149	G	T	G
chr2	72506665	T	G	T
chr2	72513815	C	T	C
chr2	72518862	C	T	C
chr2	72519036	A	G	A
chr2	72526046	G	A	G
chr2	72529826	T	C	T
chr2	72530736	G	A	G
chr2	72537608	T	G	T
chr2	72539556	A	C	A
chr2	72686990	A	G	A
chr2	72718598	T	C	T
chr2	74076293	A	A	C
chr2	74227470	G	A	G
chr2	74298059	C	C	T
chr2	74951577	T	T	G
chr2	86328914	T	T	G
chr2	86328989	C	C	T
chr2	115420495	T	T	C
chr2	119781111	A	A	G
chr2	123286593	A	A	G
chr2	124939555	C	A	C
chr2	125197366	A	A	C
chr2	125223165	G	G	A
chr2	125225343	G	G	T
chr2	125227433	A	A	T
chr2	125280938	T	T	G
chr2	125291785	T	T	A
chr2	125328017	G	G	T
chr2	125350023	A	A	T
chr2	125350395	A	A	T
chr2	125351411	A	A	C
chr2	125376639	C	C	T
chr2	125395165	A	A	C
chr2	125405069	G	G	T
chr2	125415787	A	A	G
chr2	125468794	A	A	T
chr2	125598235	C	C	T
chr2	125606640	T	T	A
chr2	125704849	G	G	T
chr2	125720826	T	T	C
chr2	125739802	C	C	T
chr2	125747865	C	C	G
chr2	125774776	G	G	A
chr2	125888643	C	C	G
chr2	125978782	A	A	G
chr2	125984668	G	G	C
chr2	126008507	C	C	A
chr2	126031180	G	G	A
chr2	126052484	C	C	A
chr2	126075973	A	A	G
chr2	126135592	A	A	C
chr2	126150760	A	A	T
chr2	126263041	T	T	G
chr2	126288003	T	T	G
chr2	126296944	G	G	A
chr2	126298949	T	T	C
chr2	126302322	T	T	C
chr2	126313354	A	A	G
chr2	126348573	G	G	A
chr2	126458375	G	G	A
chr2	126542017	C	C	A
chr2	126542341	T	T	G
chr2	126551458	T	T	C
chr2	126562917	G	G	A
chr2	126581899	T	T	C
chr2	126601800	A	A	G
chr2	126604823	G	G	A
chr2	126731654	T	T	G
chr2	126769718	C	C	A
chr2	126803104	T	T	G
chr2	126870407	G	G	T
chr2	126992260	A	A	T
chr2	127000785	T	T	C
chr2	127000789	A	A	C
chr2	127010632	A	A	C
chr2	127030371	C	C	A
chr2	127066471	G	G	A
chr2	129129442	G	A	G
chr2	129129679	T	C	T
chr2	129130248	G	C	G
chr2	129130256	C	A	C
chr2	129130278	C	T	C
chr2	129130868	T	C	T
chr2	129189177	A	T	A
chr2	129218103	T	A	T
chr2	129283339	A	T	A
chr2	129407007	T	A	T
chr2	129408817	C	G	C
chr2	129512270	C	T	C
chr2	130356169	C	G	C
chr2	130475551	C	G	C
chr2	130783922	T	A	T
chr2	130839022	C	A	C
chr2	131444643	C	C	A
chr2	134566835	C	C	G
chr2	134710323	G	G	C
chr2	134723723	A	A	C
chr2	134860685	A	G	A
chr2	135617512	C	C	A
chr2	137425059	C	C	T
chr2	139455885	T	T	G
chr2	141652318	C	C	A
chr2	143431108	T	T	C
chr2	147372131	C	C	A
chr2	149102626	G	G	T
chr2	155052010	T	T	G
chr2	159717557	T	T	G
chr2	161473166	C	C	T
chr2	174330869	A	G	A
chr2	178398427	C	C	G
chr3	6413186	C	C	G
chr3	6546819	C	C	G
chr3	6593537	C	C	A
chr3	6684302	T	T	C
chr3	6797987	C	G	C
chr3	7418616	G	G	T
chr3	8136822	C	C	G
chr3	8251668	A	A	G
chr3	8257977	T	T	G
chr3	8517194	C	C	A
chr3	9471636	A	A	T
chr3	10020698	G	G	A
chr3	10064067	T	T	A
chr3	10067286	A	A	T
chr3	10068560	C	C	T
chr3	10281903	T	T	G
chr3	10300640	A	A	T
chr3	10310521	A	A	G
chr3	10342315	T	T	G
chr3	10343545	A	A	T
chr3	10350211	C	C	G
chr3	10360506	C	C	G
chr3	10377049	C	C	G
chr3	10392857	C	C	A
chr3	10778783	C	G	C
chr3	11183826	T	G	T
chr3	11262004	A	C	A
chr3	11356500	C	C	A
chr3	11357760	A	A	C
chr3	11507357	T	G	T
chr3	11702822	T	G	T
chr3	11718866	C	G	C
chr3	11865181	A	G	A
chr3	11870162	G	A	G
chr3	11875657	C	G	C
chr3	11910634	G	A	G
chr3	12008363	A	C	A
chr3	12022443	A	C	A
chr3	12073119	T	C	T
chr3	12084991	A	C	A
chr3	12096669	C	A	C
chr3	12112376	A	G	A
chr3	12138869	G	A	G
chr3	12141357	T	G	T
chr3	12293815	C	T	C
chr3	12393090	G	T	G
chr3	12521998	A	A	G
chr3	13313442	A	A	T
chr3	13404835	A	A	G
chr3	13405312	G	G	T
chr3	13457730	T	T	A
chr3	13473842	A	A	C
chr3	13538128	T	T	G
chr3	13539375	C	C	T
chr3	13659622	T	T	G
chr3	13662540	C	C	A
chr3	13683743	A	A	T
chr3	13762712	T	T	C
chr3	13768149	C	G	C
chr3	13782468	A	C	A
chr3	13785701	A	T	A
chr3	13786842	C	G	C
chr3	13788252	G	G	T
chr3	13805899	T	A	T
chr3	13854369	T	T	C
chr3	14122794	T	T	C
chr3	14164953	A	A	G
chr3	14180381	T	T	A
chr3	14503237	A	A	G
chr3	14603183	C	C	G
chr3	14632121	A	A	C
chr3	14820833	T	T	G
chr3	14825807	A	A	C
chr3	14827792	G	G	C
chr3	14867319	A	A	G
chr3	14877568	T	T	C
chr3	14884475	A	A	G
chr3	14884674	C	C	T
chr3	14994965	G	G	T
chr3	15005541	G	G	C
chr3	15011106	T	T	A
chr3	15070983	G	G	A
chr3	15115352	C	C	T
chr3	15152209	T	T	C
chr3	15162560	C	C	T
chr3	15195641	A	A	T
chr3	15225864	A	A	C
chr3	15232248	G	G	T
chr3	15234694	A	A	C
chr3	15241587	G	G	A
chr3	15326778	G	G	C
chr3	15327289	G	G	T
chr3	15562607	A	A	G
chr3	15576895	C	C	T
chr3	15750363	G	G	C
chr3	15794952	C	C	T
chr3	15841871	A	A	C
chr3	15854588	G	G	C
chr3	15877249	T	T	C
chr3	15877574	A	A	T
chr3	15882777	C	C	T
chr3	15883350	T	T	G
chr3	15889375	C	C	A
chr3	15889542	A	A	T
chr3	15889914	T	T	C
chr3	15890775	G	G	C
chr3	15890783	T	T	C
chr3	15893617	G	G	A
chr3	15894683	A	A	G
chr3	16053056	C	C	A
chr3	16054356	A	A	T
chr3	16092790	A	A	G
chr3	16416440	C	C	A
chr3	16420509	G	G	T
chr3	16578627	G	G	T
chr3	16965427	T	T	A
chr3	16976001	G	G	A
chr3	17072178	T	T	G
chr3	17111269	A	A	G
chr3	17114572	C	C	T
chr3	17222928	G	G	A
chr3	17309481	G	G	C
chr3	17492036	G	G	T
chr3	17782543	T	T	G
chr3	17979015	T	T	G
chr3	17985931	C	C	A
chr3	18090754	C	C	T
chr3	18269142	C	C	T
chr3	18357227	C	C	A
chr3	18433368	T	T	C
chr3	18434179	C	C	T
chr3	18438224	C	C	T
chr3	18445054	C	C	A
chr3	18445870	A	A	T
chr3	18461611	G	G	T
chr3	18532482	T	G	T
chr3	18860366	C	C	A
chr3	18904326	T	T	A
chr3	18908365	G	G	T
chr3	19379771	C	C	T
chr3	19385256	T	T	C
chr3	19461044	A	A	T
chr3	19570204	A	A	G
chr3	20742416	T	T	C
chr3	25727439	C	C	T
chr3	26098257	C	C	A
chr3	26168150	G	G	T
chr3	28947487	C	C	T
chr3	31598961	G	G	A
chr3	34130671	A	G	A
chr3	34132837	T	A	T
chr3	34148240	T	C	T
chr3	34149031	C	T	C
chr3	34152589	A	T	A
chr3	34157464	A	G	A
chr3	34157493	T	G	T
chr3	34161003	C	T	C
chr3	34166486	G	A	G
chr3	34179660	T	C	T
chr3	34179894	T	A	T
chr3	34179922	C	T	C
chr3	34179946	G	A	G
chr3	34179965	C	G	C
chr3	34312959	A	C	A
chr3	34332541	T	C	T
chr3	34370139	A	G	A
chr3	34371263	C	A	C
chr3	34371581	A	C	A
chr3	34409035	T	C	T
chr3	34409778	G	A	G
chr3	34423073	A	G	A
chr3	34427558	T	C	T
chr3	34427938	G	T	G
chr3	34429156	C	A	C
chr3	34429360	T	C	T
chr3	34429554	A	G	A
chr3	34429681	A	G	A
chr3	34431026	T	C	T
chr3	34456941	T	C	T
chr3	34457356	G	T	G
chr3	34458884	G	A	G
chr3	34801870	T	A	T
chr3	34804905	A	G	A
chr3	34807953	C	A	C
chr3	34808876	T	G	T
chr3	34808950	C	G	C
chr3	34808983	T	C	T
chr3	34814863	C	T	C
chr3	34818592	C	T	C
chr3	34818799	C	T	C
chr3	34913285	G	A	G
chr3	34916358	A	G	A
chr3	34916421	C	T	C
chr3	34917065	G	A	G
chr3	34918088	T	C	T
chr3	34918557	C	T	C
chr3	34918627	A	G	A
chr3	34919302	C	T	C
chr3	34919326	G	T	G
chr3	34920336	C	T	C
chr3	34920380	T	C	T
chr3	34920401	C	T	C
chr3	34920447	A	G	A
chr3	34920462	A	C	A
chr3	34921203	G	C	G
chr3	34921241	T	G	T
chr3	34921249	A	G	A
chr3	34922050	A	G	A
chr3	34922241	G	A	G
chr3	34923014	C	T	C
chr3	34923024	A	G	A
chr3	34946090	C	T	C
chr3	34965508	C	G	C
chr3	34970825	C	T	C
chr3	34978448	G	A	G
chr3	34978477	A	G	A
chr3	34978913	A	G	A
chr3	34978966	G	A	G
chr3	34982208	G	A	G
chr3	34990120	G	A	G
chr3	35007311	C	T	C
chr3	35011500	A	T	A
chr3	35011528	A	T	A
chr3	35013912	G	A	G
chr3	35018888	G	A	G
chr3	35037946	C	T	C
chr3	35038460	A	T	A
chr3	35042583	A	C	A
chr3	35046267	G	A	G
chr3	35128844	T	C	T
chr3	35146578	T	G	T
chr3	35146587	G	A	G
chr3	35146600	A	G	A
chr3	35148445	T	C	T
chr3	35152330	T	C	T
chr3	35152332	G	A	G
chr3	35158336	T	C	T
chr3	35159028	T	C	T
chr3	35159046	G	T	G
chr3	35159527	T	G	T
chr3	35171094	A	G	A
chr3	35911609	T	C	T
chr3	35931253	G	T	G
chr3	36061529	C	T	C
chr3	36084586	T	A	T
chr3	36222868	T	C	T
chr3	36260268	C	A	C
chr3	36377848	C	G	C
chr3	36525556	C	T	C
chr3	36618421	T	G	T
chr3	36636984	T	T	C
chr3	36651288	C	T	C
chr3	36652049	C	A	C
chr3	36659428	C	T	C
chr3	36659441	A	T	A
chr3	36659741	T	C	T
chr3	36661064	C	T	C
chr3	36662029	C	A	C
chr3	36662274	A	T	A
chr3	36665338	A	G	A
chr3	36665352	T	G	T
chr3	36665359	A	C	A
chr3	36669642	C	A	C
chr3	36671784	C	T	C
chr3	36680431	G	A	G
chr3	36680554	C	C	T
chr3	36960889	T	T	G
chr3	36964119	C	T	C
chr3	36980930	A	A	G
chr3	37679316	G	G	C
chr3	37984301	G	A	G
chr3	38005734	A	A	T
chr3	38097137	G	T	G
chr3	38235455	T	T	C
chr3	38250403	T	G	T
chr3	38415984	C	C	A
chr3	38657038	A	A	C
chr3	38676323	C	A	C
chr3	38729494	T	T	C
chr3	38729513	G	G	A
chr3	38736132	T	C	T
chr3	38736147	C	G	C
chr3	38736155	G	A	G
chr3	38738365	C	C	T
chr3	38738731	A	A	C
chr3	38739031	T	T	A
chr3	38739709	A	A	T
chr3	38740050	G	G	A
chr3	38740064	T	T	C
chr3	38740272	A	A	G
chr3	38740320	C	C	T
chr3	38740390	G	G	T
chr3	38742552	T	T	C
chr3	38742600	G	G	A
chr3	38743613	C	C	A
chr3	38743671	G	G	C
chr3	38743830	T	T	C
chr3	38743833	G	G	A
chr3	38743879	G	G	A
chr3	38743976	T	T	A
chr3	38805637	G	G	T
chr3	38807193	C	C	T
chr3	38807488	G	G	A
chr3	38808025	T	T	C
chr3	38808311	G	A	G
chr3	38808376	C	C	T
chr3	38808576	G	A	G
chr3	38809047	T	T	C
chr3	38809331	A	A	G
chr3	38809334	A	A	G
chr3	38809425	C	C	T
chr3	38809667	C	C	T
chr3	38809859	G	G	T
chr3	38809880	C	C	A
chr3	38810097	T	T	C
chr3	38810183	G	G	A
chr3	38810202	A	A	C
chr3	38810279	A	A	G
chr3	38810290	T	T	C
chr3	38810329	A	A	G
chr3	38810498	A	T	A
chr3	38810512	G	T	G
chr3	38810523	T	C	T
chr3	38810539	A	C	A
chr3	38810620	C	T	C
chr3	38810876	T	C	T
chr3	38811008	A	G	A
chr3	38811011	C	A	C
chr3	38811258	G	A	G
chr3	38811264	T	G	T
chr3	38813624	G	G	A
chr3	38815649	C	T	C
chr3	38823980	G	G	T
chr3	38837948	C	A	C
chr3	38876968	G	A	G
chr3	38899784	T	C	T
chr3	38905536	T	G	T
chr3	38911399	A	C	A
chr3	38955326	C	T	C
chr3	38958035	A	C	A
chr3	38964784	C	T	C
chr3	38994128	C	T	C
chr3	39007476	T	C	T
chr3	39031217	A	T	A
chr3	39043724	G	T	G
chr3	39069124	C	T	C
chr3	39309123	C	T	C
chr3	39515252	C	G	C
chr3	39523745	T	A	T
chr3	42387142	T	T	G
chr3	45297637	C	C	A
chr3	48647700	T	T	C
chr3	49090476	T	T	C
chr3	51527038	C	C	T
chr3	54260136	G	G	T
chr3	56960622	G	G	A
chr3	56960624	A	A	G
chr3	59262625	A	A	T
chr3	64547833	A	A	T
chr3	65543657	C	C	T
chr3	66322563	T	T	C
chr3	70364016	C	C	G
chr3	75073098	G	A	G
chr3	76119489	T	T	C
chr3	76684794	C	C	T
chr3	80723908	C	C	T
chr3	83714977	C	C	T
chr3	84860879	C	C	T
chr3	93057871	T	T	A
chr3	97543793	G	G	A
chr3	98623458	G	G	C
chr3	109959039	G	G	T
chr3	110723891	A	A	T
chr3	113659854	C	C	T
chr3	115836202	G	G	T
chr3	116657538	G	G	A
chr3	119168096	G	G	T
chr3	120156726	G	G	T
chr3	123052163	A	A	G
chr3	125091622	C	C	A
chr3	127153356	G	G	A
chr3	127153365	A	A	G
chr3	127594448	C	C	T
chr3	131785066	C	C	A
chr3	133325543	C	C	T
chr3	133912996	T	T	A
chr3	134566548	T	T	C
chr3	136227416	A	A	T
chr3	136253361	C	G	C
chr3	136275106	G	G	C
chr3	136310823	C	C	A
chr3	136326031	C	C	T
chr3	136919446	G	G	A
chr3	136977812	A	T	A
chr3	136981729	C	A	C
chr3	137000471	C	C	T
chr3	137016203	T	T	G
chr3	137018958	A	A	G
chr3	137031453	C	T	C
chr3	137031578	C	C	A
chr3	137034225	T	T	G
chr3	137034721	A	A	T
chr3	137039517	A	A	T
chr3	137576747	T	C	T
chr3	137662860	C	C	G
chr3	137727684	T	T	A
chr3	138171672	G	G	A
chr3	138298791	A	A	C
chr3	141410030	C	G	C
chr3	141432143	T	C	T
chr3	141434334	G	C	G
chr3	141453280	T	G	T
chr3	141464834	G	C	G
chr3	141472443	T	G	T
chr3	141489395	G	G	A
chr3	141521700	T	C	T
chr3	141526351	T	A	T
chr3	141547045	C	T	C
chr3	141551489	G	A	G
chr3	141555247	T	A	T
chr3	141595278	G	G	A
chr3	141600563	G	G	T
chr3	141642276	A	A	C
chr3	141644055	A	A	C
chr3	141648043	G	A	G
chr3	141651386	G	G	T
chr3	141663619	G	G	A
chr3	141692322	T	T	A
chr3	141704040	G	G	C
chr3	141715098	T	A	T
chr3	141820777	C	T	C
chr3	141841073	C	A	C
chr3	141917634	C	G	C
chr3	141940604	C	G	C
chr3	141941610	G	C	G
chr3	141948301	G	A	G
chr3	142006992	T	A	T
chr3	142010996	G	G	A
chr3	142021651	A	C	A
chr3	142037782	C	G	C
chr3	142054833	T	C	T
chr3	142114304	T	C	T
chr3	142264086	T	T	G
chr3	142266124	A	A	T
chr3	142269847	C	G	C
chr3	142270335	A	A	G
chr3	142270337	A	A	T
chr3	142288415	C	T	C
chr3	142325078	G	G	C
chr3	142366331	C	G	C
chr3	142382826	C	T	C
chr3	142449952	A	T	A
chr3	142460602	G	A	G
chr3	142471566	C	C	T
chr3	142476413	T	T	C
chr3	142499241	A	A	G
chr3	142525698	G	A	G
chr3	142530894	G	A	G
chr3	142552792	C	C	T
chr3	142706287	G	C	G
chr3	142720933	G	A	G
chr3	142726466	C	T	C
chr3	142815995	C	C	T
chr3	142835233	G	T	G
chr3	142848732	T	A	T
chr3	142868174	T	A	T
chr3	142989447	C	T	C
chr3	142994452	G	T	G
chr3	143030404	C	G	C
chr3	143041846	C	T	C
chr3	143163659	C	T	C
chr3	143178761	A	G	A
chr3	143185207	T	A	T
chr3	143206420	A	T	A
chr3	143229763	C	A	C
chr3	143244532	T	C	T
chr3	143368062	C	C	T
chr3	144631071	G	G	A
chr3	144636637	C	C	T
chr3	144656076	G	G	T
chr3	144968972	G	G	T
chr3	144985500	A	A	C
chr3	145035387	G	G	A
chr3	145140882	C	A	C
chr3	145541546	C	C	T
chr3	146143957	G	A	G
chr3	146330986	G	G	C
chr3	146510998	T	T	A
chr3	147250669	G	A	G
chr3	147266965	A	G	A
chr3	147382394	C	A	C
chr3	147397481	C	A	C
chr3	147412044	C	T	C
chr3	147428630	T	C	T
chr3	147439393	T	A	T
chr3	147439467	A	G	A
chr3	147461698	T	T	C
chr3	147482909	T	T	C
chr3	147498678	A	A	G
chr3	147587600	G	G	C
chr3	147593161	G	G	T
chr3	147642747	C	C	A
chr3	147696075	T	T	G
chr3	147753803	G	A	G
chr3	147756180	T	G	T
chr3	147799014	C	T	C
chr3	147849229	G	A	G
chr3	147856559	C	A	C
chr3	147876159	A	G	A
chr3	147921227	C	A	C
chr3	148010572	G	A	G
chr3	148043852	G	T	G
chr3	148091511	C	T	C
chr3	148154197	C	A	C
chr3	148272663	A	A	C
chr3	148298586	C	C	A
chr3	148327785	G	G	T
chr3	148329280	C	C	T
chr3	148354727	C	T	C
chr3	148426056	T	T	C
chr3	148494250	C	C	T
chr3	148499713	C	C	T
chr3	148505049	T	T	G
chr3	148790003	G	C	G
chr3	148812358	C	T	C
chr3	148817273	T	C	T
chr3	149125710	G	A	G
chr3	149383146	G	T	G
chr3	149432382	C	C	A
chr3	149481372	C	C	G
chr3	149496680	T	T	C
chr3	149502213	C	C	T
chr3	149563770	T	T	G
chr3	149604593	A	A	T
chr3	149616352	T	T	G
chr3	149624583	A	A	C
chr3	149674079	T	T	C
chr3	149679039	A	A	G
chr3	149780814	G	G	C
chr3	149906754	C	T	C
chr3	150219156	G	G	C
chr3	150250732	G	G	A
chr3	150271879	G	G	A
chr3	150288679	T	T	G
chr3	150288701	T	T	C
chr3	150292328	G	C	G
chr3	150303822	G	G	A
chr3	150322041	A	A	G
chr3	150510490	G	G	T
chr3	150512819	C	T	C
chr3	150544872	T	T	G
chr3	150559736	C	A	C
chr3	150735434	C	G	C
chr3	150999948	G	G	C
chr3	151161896	A	A	C
chr3	151220028	G	A	G
chr3	151280378	T	A	T
chr3	151301033	A	T	A
chr3	151517043	C	A	C
chr3	151807551	A	G	A
chr3	152733046	C	A	C
chr3	152736962	T	C	T
chr3	152962564	C	G	C
chr3	153023854	C	G	C
chr3	153038120	A	C	A
chr3	153606501	T	G	T
chr3	153807545	A	G	A
chr3	154330834	G	G	C
chr3	154355877	G	G	A
chr3	154375555	G	G	A
chr3	154384879	T	T	A
chr3	154424155	T	T	C
chr3	154439014	A	A	C
chr3	154545129	C	C	G
chr3	154554596	C	C	G
chr3	154598611	G	G	A
chr3	154599868	G	G	T
chr3	154630453	T	T	C
chr3	154630626	T	T	G
chr3	155215877	A	A	G
chr3	155628645	C	C	T
chr3	155658605	G	G	C
chr3	155659508	T	T	C
chr3	155683914	T	T	A
chr3	155692590	T	T	G
chr3	155695332	A	A	T
chr3	155752321	T	T	C
chr4	13236206	T	C	T
chr4	13334032	G	G	T
chr4	13350849	A	A	G
chr4	13445886	C	G	C
chr4	13726843	G	T	G
chr4	13747875	A	A	G
chr4	21423128	G	G	A
chr4	23073705	A	A	G
chr4	27102117	C	C	T
chr4	28216716	G	G	A
chr4	29356303	G	G	T
chr4	29393845	T	T	G
chr4	29840736	C	C	T
chr4	30058429	A	A	C
chr4	36306221	T	T	G
chr4	38629057	C	C	T
chr4	38899365	C	C	T
chr4	45229314	G	G	T
chr4	49010325	C	C	A
chr4	70170566	C	C	T
chr4	73008152	T	T	C
chr4	76333091	G	G	A
chr4	76664032	G	G	A
chr4	77178796	G	G	T
chr4	77822992	T	T	C
chr4	78215307	A	A	G
chr4	78672937	G	G	A
chr4	83459249	T	T	A
chr4	87669922	C	C	A
chr4	87868224	T	T	C
chr4	88933010	C	C	A
chr4	90402904	G	G	A
chr4	93038479	A	A	T
chr4	93613697	T	T	C
chr4	94043148	G	G	T
chr4	109496103	C	C	T
chr4	109502838	T	T	C
chr4	111112969	C	C	T
chr4	116885995	C	C	A
chr4	121374452	T	T	A
chr4	122364878	G	G	T
chr4	125785067	C	C	A
chr4	128117641	T	T	C
chr4	128117658	T	T	C
chr4	128117739	C	C	A
chr4	128117878	T	T	A
chr4	128118147	T	T	C
chr4	128118646	A	A	G
chr4	128118767	T	T	A
chr4	128118778	T	T	C
chr4	128118840	G	G	A
chr4	128209364	A	T	A
chr4	128218873	T	C	T
chr4	128324037	G	C	G
chr4	128324043	A	G	A
chr4	128330966	G	A	G
chr4	128477020	C	A	C
chr4	128629147	G	A	G
chr4	128752030	T	A	T
chr4	128758039	T	C	T
chr4	128840758	T	C	T
chr4	129007053	C	G	C
chr4	129021496	T	C	T
chr4	129125209	G	C	G
chr4	129182390	C	C	T
chr4	129200889	C	C	T
chr4	129401551	G	G	C
chr4	129426421	G	G	T
chr4	129460773	G	G	A
chr4	129589960	C	C	T
chr4	129709530	G	G	C
chr4	129837090	C	G	C
chr4	129926557	G	C	G
chr4	129926582	C	T	C
chr4	130198754	C	T	C
chr4	130375554	T	A	T
chr4	130385665	A	G	A
chr4	130638156	T	C	T
chr4	130642425	C	T	C
chr4	130692681	A	T	A
chr4	130729436	T	C	T
chr4	130932749	A	G	A
chr4	130998011	T	C	T
chr4	131398101	C	T	C
chr4	131487361	G	A	G
chr4	131507519	A	G	A
chr4	131508292	A	G	A
chr4	131508314	C	T	C
chr4	131518454	C	T	C
chr4	131519377	C	T	C
chr4	131524288	A	C	A
chr4	131531969	A	G	A
chr4	131539311	A	T	A
chr4	131543006	G	C	G
chr4	131544606	G	A	G
chr4	131544956	T	C	T
chr4	131545659	T	C	T
chr4	131556322	G	A	G
chr4	131568112	C	T	C
chr4	131568264	G	T	G
chr4	131568377	A	G	A
chr4	131568530	A	T	A
chr4	131568797	A	G	A
chr4	131569017	G	A	G
chr4	131569208	T	G	T
chr4	131571092	C	A	C
chr4	131572164	A	G	A
chr4	131572384	C	A	C
chr4	131573318	A	C	A
chr4	131589902	G	T	G
chr4	131589968	G	A	G
chr4	131590048	T	C	T
chr4	131592943	C	T	C
chr4	131599921	C	T	C
chr4	131644289	T	C	T
chr4	131657388	T	A	T
chr4	131725564	T	C	T
chr4	131759971	T	C	T
chr4	131766240	A	G	A
chr4	131796754	A	C	A
chr4	131973234	G	A	G
chr4	132056033	T	G	T
chr4	132090179	C	T	C
chr4	132154275	G	A	G
chr4	132182090	T	T	G
chr4	132187574	G	T	G
chr4	132203626	T	C	T
chr4	132203629	C	T	C
chr4	132203823	C	T	C
chr4	132214491	C	A	C
chr4	132215708	A	G	A
chr4	132217348	A	C	A
chr4	132220829	T	C	T
chr4	132306359	T	C	T
chr4	132306405	T	C	T
chr4	132435205	A	A	T
chr4	132460695	G	G	T
chr4	132464072	G	G	A
chr4	132466791	A	G	A
chr4	132466796	C	G	C
chr4	132466915	A	G	A
chr4	132466923	G	A	G
chr4	132472820	T	C	T
chr4	132475131	A	A	G
chr4	132476996	A	G	A
chr4	132626261	T	T	C
chr4	132743214	A	A	G
chr4	133133245	C	C	A
chr4	134922865	T	C	T
chr4	134931385	C	A	C
chr4	134931400	A	G	A
chr4	135316333	C	T	C
chr4	135420860	A	G	A
chr4	135421534	A	G	A
chr4	135457684	C	T	C
chr4	135886430	G	G	A
chr4	136053544	G	G	A
chr4	136147226	A	A	G
chr4	136191061	T	T	G
chr4	136219311	G	G	A
chr4	136580415	A	A	G
chr4	136631712	C	C	T
chr4	136702095	A	A	G
chr4	136706472	A	A	G
chr4	136762837	T	T	C
chr4	136869655	A	A	G
chr4	137319877	A	A	C
chr4	137349477	A	A	G
chr4	137389113	G	G	A
chr4	137389155	T	T	C
chr4	137389181	A	A	G
chr4	138206403	G	G	T
chr4	138270129	G	G	T
chr4	138328441	C	C	A
chr4	138501429	A	A	C
chr4	141083786	G	G	A
chr4	141111410	A	A	C
chr4	141310677	C	A	C
chr4	141348026	A	A	C
chr4	141348949	G	G	A
chr4	141350473	G	G	A
chr4	141350491	C	C	A
chr4	141350509	T	T	C
chr4	141350534	A	A	G
chr4	141350692	G	G	A
chr4	141350768	C	C	A
chr4	141350798	A	A	T
chr4	141350836	C	C	A
chr4	141350846	A	A	T
chr4	141370809	T	T	C
chr4	141374180	A	A	T
chr4	141382541	G	G	A
chr4	141385582	T	T	C
chr4	141385615	G	G	T
chr4	141385670	A	A	G
chr4	141389515	C	C	A
chr4	141532450	A	C	A
chr4	141555402	G	G	A
chr4	141651041	A	A	T
chr4	141970891	T	T	C
chr4	142309071	G	G	T
chr4	142313201	A	C	A
chr4	142332767	T	G	T
chr4	142368110	T	T	A
chr4	142375534	A	A	T
chr4	142435672	C	A	C
chr4	142505143	C	A	C
chr4	142753402	A	A	C
chr4	142836584	G	G	C
chr4	143045544	C	C	T
chr4	143200632	G	G	A
chr4	143353707	A	A	C
chr4	143358061	T	T	C
chr4	143632621	G	G	A
chr4	143752729	A	A	G
chr4	143804112	G	C	G
chr4	143804145	T	C	T
chr4	143808897	T	T	A
chr4	143834116	T	T	C
chr4	143848613	A	A	G
chr4	143923342	G	G	T
chr4	144066192	G	G	A
chr4	144091678	G	G	A
chr4	144124885	A	A	T
chr4	144134558	C	C	T
chr4	144202435	G	G	T
chr4	144335039	G	G	A
chr4	144959688	A	T	A
chr4	145006119	T	T	C
chr4	145016453	A	G	A
chr4	145019604	T	G	T
chr4	145118768	G	A	G
chr4	145679257	A	A	T
chr4	146822060	A	T	A
chr4	146825605	T	G	T
chr4	146825904	C	A	C
chr4	146869717	C	T	C
chr4	146885191	A	T	A
chr4	146886360	A	G	A
chr4	146911763	G	A	G
chr4	146973658	A	G	A
chr4	148174502	C	T	C
chr4	148461858	A	A	C
chr4	148615704	C	C	A
chr4	148636658	T	T	C
chr4	148908522	G	A	G
chr4	149778814	A	A	C
chr4	149786689	T	T	A
chr4	150022466	T	T	C
chr4	150179226	G	G	A
chr4	150344817	T	T	C
chr4	150452583	A	A	T
chr4	150475406	T	T	C
chr4	151070195	A	A	G
chr4	152174893	G	T	G
chr4	152398232	A	G	A
chr4	153735613	G	A	G
chr4	153738824	T	G	T
chr4	153738849	C	T	C
chr4	154284164	C	C	T
chr5	9680900	G	G	T
chr5	12226051	C	C	T
chr5	12516197	T	T	C
chr5	16400987	T	T	C
chr5	19410254	C	C	A
chr5	27676629	G	G	A
chr5	28598582	A	A	T
chr5	31298231	C	C	T
chr5	36871666	C	C	G
chr5	41446456	C	C	A
chr5	41657716	C	C	T
chr5	45954656	C	C	A
chr5	47062582	C	C	A
chr5	48163181	A	A	T
chr5	49592519	A	A	C
chr5	49633974	G	G	T
chr5	51546095	A	A	G
chr5	54525842	G	A	G
chr5	54555770	G	A	G
chr5	54704800	A	A	C
chr5	54751505	G	G	A
chr5	54753112	G	G	A
chr5	56424505	T	T	C
chr5	60911733	A	A	G
chr5	63021625	G	G	A
chr5	65310421	C	C	T
chr5	79867765	A	T	A
chr5	100910682	C	C	T
chr5	101821402	G	A	G
chr5	127405497	G	G	A
chr5	127856707	T	T	G
chr5	131445469	C	C	T
chr5	132622885	G	G	A
chr5	147688560	G	G	A
chr6	17371740	T	C	T
chr6	17392508	G	A	G
chr6	17484596	A	C	A
chr6	17523718	T	T	A
chr6	17742942	G	G	A
chr6	17820515	T	T	C
chr6	17846968	T	T	G
chr6	17951517	A	A	C
chr6	17969818	C	C	G
chr6	18085078	T	C	T
chr6	18229026	A	A	T
chr6	18337764	A	A	G
chr6	18338353	A	A	T
chr6	18338649	C	C	A
chr6	18338704	T	T	C
chr6	18786413	C	C	A
chr6	22997125	C	C	T
chr6	26212596	A	A	T
chr6	33339693	T	T	A
chr6	33753771	G	G	T
chr6	39625545	C	C	T
chr6	41599205	C	T	C
chr6	45708787	G	G	C
chr6	48458840	G	G	A
chr6	50043424	A	A	T
chr6	51631011	G	G	A
chr6	55549237	C	C	T
chr6	61504534	T	T	A
chr6	62034625	C	C	A
chr6	63504228	G	G	A
chr6	66019465	C	C	A
chr6	68567863	G	G	A
chr6	69387707	T	T	C
chr6	74380192	T	T	C
chr6	78030678	A	A	C
chr6	81906084	C	C	T
chr6	93354897	A	A	G
chr6	95959765	C	C	T
chr6	101697382	G	G	A
chr6	103379781	C	C	T
chr6	103421872	G	G	A
chr6	104135396	A	G	A
chr6	104320627	G	A	G
chr6	104323041	C	T	C
chr6	104396940	A	G	A
chr6	104528636	G	A	G
chr6	104528655	A	G	A
chr6	104537415	G	T	G
chr6	104560474	C	A	C
chr6	104601766	C	T	C
chr6	104605926	T	C	T
chr6	104608286	C	A	C
chr6	104616760	C	T	C
chr6	104732066	G	A	G
chr6	104817289	T	G	T
chr6	104821950	A	G	A
chr6	104824298	C	T	C
chr6	104900015	G	C	G
chr6	104977511	C	T	C
chr6	105063415	G	C	G
chr6	105065459	C	A	C
chr6	105092229	C	A	C
chr6	105115339	T	C	T
chr6	105138986	A	C	A
chr6	105302064	C	T	C
chr6	105327703	A	C	A
chr6	105327798	A	G	A
chr6	105336174	T	C	T
chr6	105339219	A	C	A
chr6	105578063	C	A	C
chr6	105581920	A	C	A
chr6	105669506	T	C	T
chr6	105680740	G	A	G
chr6	105708504	G	A	G
chr6	105719558	C	C	A
chr6	105775620	T	C	T
chr6	105850036	C	T	C
chr6	105854327	A	G	A
chr6	105855594	A	G	A
chr6	105855603	C	T	C
chr6	105911425	T	A	T
chr6	106100656	C	T	C
chr6	106193125	A	A	C
chr6	107338782	C	C	T
chr6	107345614	T	T	A
chr6	107377059	A	A	C
chr6	107380861	C	C	T
chr6	107382094	A	A	G
chr6	107383547	G	G	T
chr6	107397317	G	G	A
chr6	107418842	G	G	T
chr6	107445260	A	G	A
chr6	107459930	T	T	G
chr6	107468103	T	T	G
chr6	107471562	A	A	G
chr6	107476881	T	T	C
chr6	107505052	A	A	T
chr6	107524652	G	G	A
chr6	107531340	A	A	G
chr6	107535780	A	A	G
chr6	107552237	C	C	A
chr6	107555307	G	G	T
chr6	107573432	T	T	A
chr6	107575771	G	G	A
chr6	107585483	T	T	G
chr6	107655820	C	C	T
chr6	107655964	C	C	A
chr6	107668814	A	A	G
chr6	107730659	G	G	A
chr6	107765719	G	G	A
chr6	107862893	G	G	A
chr6	107970311	T	T	G
chr6	108003967	A	A	C
chr6	108105206	A	A	T
chr6	108148484	C	C	A
chr6	108171747	T	T	C
chr6	108208930	T	T	A
chr6	108229042	C	C	T
chr6	108336193	G	G	T
chr6	108351729	T	T	G
chr6	108458774	G	G	A
chr6	108560027	C	C	A
chr6	108856509	T	C	T
chr6	108898760	T	T	G
chr6	108917276	C	C	G
chr6	109015003	A	A	G
chr6	109032918	G	G	A
chr6	109062348	C	C	A
chr6	109071905	T	T	A
chr6	109158362	C	C	T
chr6	109177419	G	G	A
chr6	109203910	G	G	A
chr6	109204839	A	A	G
chr6	109207579	T	T	G
chr6	109210529	A	A	C
chr6	109263349	T	T	G
chr6	109289000	G	G	T
chr6	109289159	T	T	A
chr6	109305994	A	A	T
chr6	109306946	C	C	G
chr6	109333770	G	G	C
chr6	109356790	C	C	T
chr6	109362643	T	T	C
chr6	109378854	A	A	C
chr6	109379517	G	G	A
chr6	109385228	G	G	A
chr6	109393232	C	C	G
chr6	109430553	C	T	C
chr6	109491147	C	C	G
chr6	109513758	T	T	C
chr6	109583540	G	A	G
chr6	109600169	A	A	T
chr6	109630870	T	T	G
chr6	109646878	A	A	C
chr6	109672477	C	G	C
chr6	109725305	T	T	G
chr6	109731374	A	A	C
chr6	109732315	C	C	A
chr6	109735883	C	A	C
chr6	109742122	G	G	T
chr6	109742300	C	C	A
chr6	109742873	T	T	G
chr6	109749226	A	A	C
chr6	109863173	A	A	C
chr6	109881944	C	C	G
chr6	109884627	C	C	G
chr6	109895908	C	C	T
chr6	109920209	A	A	C
chr6	109933508	C	C	A
chr6	109973012	C	T	C
chr6	109975719	A	A	G
chr6	109982922	C	C	A
chr6	109989250	C	C	T
chr6	110018576	G	G	A
chr6	110018711	A	A	C
chr6	110076295	G	G	A
chr6	110082207	A	A	T
chr6	110085431	C	C	A
chr6	110097062	A	A	T
chr6	110116291	T	T	G
chr6	110120006	C	C	T
chr6	110120198	A	A	G
chr6	110120428	A	A	T
chr6	110120923	T	T	A
chr6	110123223	T	T	A
chr6	110129059	G	G	A
chr6	110129459	T	T	C
chr6	110132051	A	A	G
chr6	110146949	C	C	T
chr6	110147442	G	G	A
chr6	110149334	T	T	A
chr6	110152867	C	C	T
chr6	110208082	T	T	A
chr6	110209061	C	C	A
chr6	116305920	A	A	G
chr6	124223621	G	G	T
chr6	129646107	A	G	A
chr6	129734068	G	C	G
chr6	139073276	G	G	T
chr6	141099695	A	A	T
chr6	145900314	G	G	C
chr6	148665720	C	C	T
chr6	148829698	A	A	C
chr7	12300036	A	A	T
chr7	27683452	C	C	A
chr7	50081675	C	C	T
chr7	51391122	T	T	A
chr7	52476749	C	C	A
chr7	55280570	G	G	C
chr7	56260866	C	C	T
chr7	57714390	C	C	A
chr7	58068609	C	C	T
chr7	58432439	T	T	G
chr7	59030363	T	T	G
chr7	61569368	G	G	T
chr7	61743351	C	C	G
chr7	69144500	T	T	C
chr7	70680006	C	C	T
chr7	76823485	G	G	A
chr7	78442601	C	C	A
chr7	82741450	A	A	G
chr7	84415390	G	G	C
chr7	115429046	C	T	C
chr7	125837454	A	A	G
chr7	128662511	C	T	C
chr7	130956421	C	C	A
chr7	149707583	T	T	C
chr7	152239252	T	T	G
chr8	26736975	A	A	G
chr8	26902738	C	C	T
chr8	31470645	C	C	T
chr8	31488102	C	C	G
chr8	31488898	C	C	A
chr8	33832267	C	C	T
chr8	34106884	T	T	C
chr8	41811384	G	G	T
chr8	43450537	A	A	T
chr8	43732688	C	C	A
chr8	45042583	C	C	A
chr8	45309596	C	C	T
chr8	46884034	A	A	C
chr8	49954667	A	A	C
chr8	50938644	C	C	A
chr8	51878915	G	G	T
chr8	53588281	G	G	T
chr8	59186681	C	C	T
chr8	61449291	A	A	G
chr8	61832056	C	C	T
chr8	63305801	G	G	A
chr8	64308246	G	G	A
chr8	67211612	T	T	C
chr8	85029078	A	A	G
chr8	85143112	G	G	C
chr8	92205028	C	C	T
chr8	96681689	G	T	G
chr8	100010317	C	C	A
chr8	100285712	A	A	G
chr8	100867333	A	A	T
chr8	101458648	C	C	A
chr8	102434772	T	T	G
chr8	103226423	G	G	A
chr8	103695210	G	G	A
chr8	103855369	G	G	C
chr8	103943131	C	C	T
chr8	104868549	C	C	A
chr8	109287592	A	A	G
chr8	111639258	G	G	T
chr8	113345698	C	C	T
chr8	114600825	T	T	C
chr8	118369400	T	T	C
chr8	129861193	G	G	A
chr9	3186867	C	A	C
chr9	3287846	A	T	A
chr9	3454253	A	C	A
chr9	3477194	T	C	T
chr9	3477717	G	C	G
chr9	3495081	C	A	C
chr9	3517430	C	T	C
chr9	3518308	T	A	T
chr9	3527120	G	C	G
chr9	3595691	C	T	C
chr9	3608049	A	G	A
chr9	3640629	G	T	G
chr9	3640721	G	T	G
chr9	3640866	C	T	C
chr9	3640988	G	T	G
chr9	3670433	T	A	T
chr9	3670761	G	A	G
chr9	3672026	G	A	G
chr9	3672141	C	A	C
chr9	3674440	A	T	A
chr9	3696234	C	G	C
chr9	3701113	C	T	C
chr9	3707389	G	C	G
chr9	3719911	C	G	C
chr9	4000002	A	G	A
chr9	4000721	C	T	C
chr9	4000849	G	A	G
chr9	4063210	C	T	C
chr9	4475381	C	T	C
chr9	4564006	T	A	T
chr9	6283432	A	G	A
chr9	6361747	G	A	G
chr9	6378692	C	T	C
chr9	6414800	G	T	G
chr9	6507809	T	G	T
chr9	6536415	G	A	G
chr9	6562274	G	T	G
chr9	7464010	C	T	C
chr9	7476673	T	C	T
chr9	28197855	T	C	T
chr9	28197987	G	T	G
chr9	28198853	T	C	T
chr9	28206054	G	A	G
chr9	28206175	C	T	C
chr9	28209737	C	T	C
chr9	28214469	G	T	G
chr9	28215759	C	T	C
chr9	28215825	T	C	T
chr9	28216165	G	A	G
chr9	28216225	T	C	T
chr9	28217095	C	T	C
chr9	28217403	G	A	G
chr9	28217408	G	A	G
chr9	28218719	G	C	G
chr9	28219066	T	C	T
chr9	28219103	T	C	T
chr9	28219310	A	T	A
chr9	28219337	G	T	G
chr9	28219366	G	A	G
chr9	28222487	C	T	C
chr9	28230025	A	C	A
chr9	28230871	G	A	G
chr9	28234965	G	A	G
chr9	28240876	C	A	C
chr9	28240973	T	C	T
chr9	28242096	C	G	C
chr9	28242113	G	T	G
chr9	28242909	A	C	A
chr9	28244248	A	T	A
chr9	28244498	C	T	C
chr9	28244972	T	C	T
chr9	28245228	G	A	G
chr9	28245406	C	T	C
chr9	28247226	A	G	A
chr9	28247238	A	G	A
chr9	28249066	T	C	T
chr9	28250567	G	T	G
chr9	28254814	C	G	C
chr9	28254844	T	C	T
chr9	28255132	G	C	G
chr9	28255287	C	G	C
chr9	28255455	A	G	A
chr9	28255690	T	C	T
chr9	28255894	C	T	C
chr9	28256248	C	T	C
chr9	28256850	G	A	G
chr9	28256862	A	G	A
chr9	28257136	T	A	T
chr9	28257189	G	A	G
chr9	28257244	G	T	G
chr9	28257347	A	G	A
chr9	28258123	G	A	G
chr9	28258703	T	C	T
chr9	28259808	T	C	T
chr9	28260797	A	G	A
chr9	28261018	A	G	A
chr9	28262483	G	C	G
chr9	28262685	G	A	G
chr9	28263587	G	C	G
chr9	28263651	T	G	T
chr9	28263667	G	T	G
chr9	28264325	C	T	C
chr9	28264328	A	C	A
chr9	28264556	C	T	C
chr9	28264588	G	T	G
chr9	28264672	A	G	A
chr9	28264813	C	T	C
chr9	28265892	C	G	C
chr9	28272835	T	C	T
chr9	28274389	T	C	T
chr9	28275026	A	G	A
chr9	28276306	G	A	G
chr9	28276444	C	T	C
chr9	28276471	A	G	A
chr9	28276531	A	G	A
chr9	28276539	A	G	A
chr9	28276668	C	T	C
chr9	28278547	A	G	A
chr9	28280058	A	G	A
chr9	28280849	T	C	T
chr9	28282509	C	T	C
chr9	28282548	G	A	G
chr9	28282579	A	G	A
chr9	28282607	A	G	A
chr9	28282829	G	A	G
chr9	28283122	T	C	T
chr9	28283151	G	A	G
chr9	28283188	G	C	G
chr9	28283334	T	A	T
chr9	28283550	G	A	G
chr9	28284016	G	T	G
chr9	28284367	A	T	A
chr9	28284371	C	T	C
chr9	28286233	G	A	G
chr9	28287963	C	T	C
chr9	28287969	T	C	T
chr9	28293280	T	A	T
chr9	28304253	G	A	G
chr9	28340505	C	A	C
chr9	28344609	C	A	C
chr9	28347331	C	G	C
chr9	28351175	C	T	C
chr9	28352265	A	G	A
chr9	28352423	A	T	A
chr9	28352427	C	T	C
chr9	28431715	A	C	A
chr9	28435327	C	T	C
chr9	28436356	A	T	A
chr9	28436841	A	G	A
chr9	28439872	G	A	G
chr9	28445301	T	C	T
chr9	28445422	G	A	G
chr9	28445571	A	G	A
chr9	28445627	T	G	T
chr9	28445894	G	T	G
chr9	28446847	G	T	G
chr9	28447112	C	T	C
chr9	28447177	G	T	G
chr9	28449876	T	C	T
chr9	28450287	A	G	A
chr9	28450311	G	A	G
chr9	28450378	C	T	C
chr9	28452650	A	G	A
chr9	28452865	A	G	A
chr9	28453508	C	A	C
chr9	28453937	A	C	A
chr9	28454180	G	A	G
chr9	28455616	A	T	A
chr9	28457243	T	A	T
chr9	28457536	G	A	G
chr9	28459456	C	T	C
chr9	28464155	T	G	T
chr9	28472855	C	T	C
chr9	28473260	G	C	G
chr9	28474556	G	A	G
chr9	28474643	C	G	C
chr9	28474716	G	A	G
chr9	28474774	G	A	G
chr9	28474872	T	C	T
chr9	28477098	T	C	T
chr9	28477143	C	G	C
chr9	28513200	T	G	T
chr9	28513532	G	A	G
chr9	28514039	A	G	A
chr9	28514056	T	C	T
chr9	28514532	C	T	C
chr9	28516641	G	A	G
chr9	28517075	A	G	A
chr9	28517169	C	A	C
chr9	28517300	C	G	C
chr9	28530513	C	G	C
chr9	28530566	C	T	C
chr9	28530577	C	T	C
chr9	28530803	G	A	G
chr9	28530817	G	A	G
chr9	28530979	G	T	G
chr9	28530990	C	A	C
chr9	28531042	G	A	G
chr9	28531306	A	G	A
chr9	28531327	T	G	T
chr9	28531878	G	A	G
chr9	28532018	G	C	G
chr9	28532021	C	T	C
chr9	28532041	G	A	G
chr9	28532049	C	T	C
chr9	28534172	A	G	A
chr9	28536159	G	A	G
chr9	28536179	C	G	C
chr9	28583491	C	T	C
chr9	28620909	C	G	C
chr9	28631103	G	C	G
chr9	28633848	C	T	C
chr9	28658602	G	A	G
chr9	28687512	C	A	C
chr9	28709601	T	A	T
chr9	28712721	C	G	C
chr9	28717348	T	C	T
chr9	28766083	C	A	C
chr9	28767537	G	A	G
chr9	28770446	G	A	G
chr9	28814288	G	A	G
chr9	28814538	C	T	C
chr9	28815249	C	T	C
chr9	28823161	C	T	C
chr9	28825508	T	C	T
chr9	28825523	T	A	T
chr9	28827149	A	T	A
chr9	28827155	G	C	G
chr9	28827230	C	T	C
chr9	28827330	A	G	A
chr9	28827345	G	C	G
chr9	28828521	A	G	A
chr9	28829058	T	G	T
chr9	28829378	A	G	A
chr9	28829681	G	A	G
chr9	28829974	G	A	G
chr9	28830224	C	T	C
chr9	28830226	A	T	A
chr9	28830348	T	G	T
chr9	28830362	A	G	A
chr9	28830442	C	T	C
chr9	28830469	G	A	G
chr9	28831375	A	T	A
chr9	28831399	A	T	A
chr9	28832250	A	G	A
chr9	28832501	G	C	G
chr9	28833642	C	T	C
chr9	28833677	T	C	T
chr9	28833923	T	C	T
chr9	28834602	G	T	G
chr9	28834613	A	G	A
chr9	28834671	C	T	C
chr9	28834685	G	A	G
chr9	28836368	T	G	T
chr9	28836698	C	T	C
chr9	28837968	C	A	C
chr9	28849946	C	A	C
chr9	28875584	T	C	T
chr9	28883440	C	A	C
chr9	28885796	C	T	C
chr9	28886424	A	G	A
chr9	28886873	C	T	C
chr9	28887411	T	C	T
chr9	28887669	T	C	T
chr9	28887732	A	G	A
chr9	28887844	G	A	G
chr9	28887908	T	A	T
chr9	28887923	C	A	C
chr9	28888140	T	A	T
chr9	28888807	G	A	G
chr9	28888838	G	A	G
chr9	28888883	A	G	A
chr9	28910704	T	G	T
chr9	28913410	T	C	T
chr9	28914066	A	G	A
chr9	28958588	C	T	C
chr9	29186326	C	T	C
chr9	29192625	C	T	C
chr9	29224437	C	T	C
chr9	29227925	C	T	C
chr9	29230002	G	T	G
chr9	29230150	T	C	T
chr9	29230813	G	T	G
chr9	29231735	T	C	T
chr9	29235370	T	C	T
chr9	29239766	T	C	T
chr9	29243565	A	T	A
chr9	29268140	C	A	C
chr9	29320098	T	G	T
chr9	29343599	G	T	G
chr9	29343867	C	T	C
chr9	29345557	A	G	A
chr9	29350479	C	A	C
chr9	29352991	A	G	A
chr9	29374382	C	T	C
chr9	29376655	C	T	C
chr9	29381307	G	T	G
chr9	29382332	G	A	G
chr9	29392392	C	T	C
chr9	29405578	A	G	A
chr9	29420816	G	C	G
chr9	29466990	G	A	G
chr9	29492737	A	C	A
chr9	29492814	C	G	C
chr9	29494087	G	A	G
chr9	29494295	G	A	G
chr9	29531016	A	G	A
chr9	29575226	A	G	A
chr9	29589980	C	G	C
chr9	29663510	C	G	C
chr9	29739345	G	T	G
chr9	30376617	G	A	G
chr9	30376734	G	T	G
chr9	30376776	G	C	G
chr9	30377520	T	C	T
chr9	30377618	T	C	T
chr9	30379558	C	T	C
chr9	30379866	C	T	C
chr9	30380122	G	T	G
chr9	30380793	C	T	C
chr9	30380812	A	T	A
chr9	30381318	A	C	A
chr9	30381630	C	T	C
chr9	30384312	T	C	T
chr9	30384644	A	G	A
chr9	30384650	C	T	C
chr9	30385468	G	A	G
chr9	30388707	G	A	G
chr9	30388734	A	T	A
chr9	30389884	G	A	G
chr9	30391525	C	G	C
chr9	30392064	A	G	A
chr9	30392255	C	T	C
chr9	30394431	G	A	G
chr9	30418429	T	C	T
chr9	30425001	C	A	C
chr9	30480683	C	G	C
chr9	30732096	G	A	G
chr9	30732129	C	T	C
chr9	30734608	A	G	A
chr9	30737063	G	A	G
chr9	30739205	G	C	G
chr9	30739401	A	G	A
chr9	30741945	C	G	C
chr9	30741966	C	T	C
chr9	30741993	A	G	A
chr9	30742018	A	C	A
chr9	30743199	G	A	G
chr9	30743299	G	T	G
chr9	30743346	A	T	A
chr9	30743380	G	A	G
chr9	30743554	G	A	G
chr9	30743567	T	C	T
chr9	30743609	C	T	C
chr9	30743623	C	G	C
chr9	30744287	G	A	G
chr9	30744317	G	A	G
chr9	30744756	T	C	T
chr9	30746075	C	T	C
chr9	30746317	A	C	A
chr9	30747585	G	C	G
chr9	30747938	T	G	T
chr9	30765042	G	A	G
chr9	30765303	G	A	G
chr9	30828006	T	C	T
chr9	30828065	T	C	T
chr9	30828104	C	T	C
chr9	30828768	A	G	A
chr9	30831388	G	T	G
chr9	30831415	G	C	G
chr9	30832068	T	G	T
chr9	30832091	G	A	G
chr9	30833663	G	C	G
chr9	30833714	T	C	T
chr9	30850268	A	G	A
chr9	30850290	T	C	T
chr9	30868495	T	C	T
chr9	30871460	C	A	C
chr9	30872394	T	G	T
chr9	30884595	T	A	T
chr9	30942543	A	G	A
chr9	30944697	T	A	T
chr9	30956566	G	A	G
chr9	30957428	C	G	C
chr9	30959891	T	C	T
chr9	30960803	A	G	A
chr9	30962050	T	G	T
chr9	30962549	G	A	G
chr9	30966397	A	G	A
chr9	30966856	A	T	A
chr9	30969841	G	A	G
chr9	30971392	G	A	G
chr9	30971675	A	G	A
chr9	30972673	G	A	G
chr9	30975788	A	C	A
chr9	30978902	T	A	T
chr9	30980763	T	A	T
chr9	30983593	C	A	C
chr9	30987883	G	A	G
chr9	30988214	G	A	G
chr9	30988269	G	A	G
chr9	30988648	C	T	C
chr9	30988687	T	A	T
chr9	30992991	C	T	C
chr9	30996884	G	A	G
chr9	30997167	A	G	A
chr9	30998552	A	G	A
chr9	30998571	C	T	C
chr9	30998611	A	G	A
chr9	31002920	C	T	C
chr9	31004883	G	A	G
chr9	31005077	A	G	A
chr9	31005123	G	C	G
chr9	31005132	C	T	C
chr9	31008247	A	G	A
chr9	31017944	G	T	G
chr9	31023997	G	A	G
chr9	31025948	C	G	C
chr9	31027841	G	A	G
chr9	31034624	G	A	G
chr9	31036292	G	A	G
chr9	31036414	C	T	C
chr9	31037872	C	A	C
chr9	31051962	A	G	A
chr9	31052014	A	C	A
chr9	31052794	A	G	A
chr9	31064144	G	A	G
chr9	31064574	G	A	G
chr9	31064877	C	G	C
chr9	31067815	A	G	A
chr9	31067881	T	C	T
chr9	31067928	T	C	T
chr9	31071303	T	C	T
chr9	31071446	T	A	T
chr9	31071471	C	T	C
chr9	31071595	A	G	A
chr9	31073106	C	A	C
chr9	31073122	T	G	T
chr9	31073441	G	A	G
chr9	31073532	A	G	A
chr9	31073564	T	C	T
chr9	31073570	G	A	G
chr9	31073792	A	T	A
chr9	31075504	A	G	A
chr9	31075653	C	A	C
chr9	31089623	T	C	T
chr9	31089866	G	A	G
chr9	31092208	G	A	G
chr9	32180974	G	T	G
chr9	32198705	A	A	C
chr9	32232397	A	A	C
chr9	32248497	T	T	C
chr9	32289967	C	C	A
chr9	32308400	T	T	G
chr9	32320840	G	G	A
chr9	32330614	C	C	A
chr9	32451189	T	T	C
chr9	32500848	T	T	C
chr9	32548992	T	T	C
chr9	32575413	C	C	A
chr9	32632628	A	A	T
chr9	32633994	T	C	T
chr9	32634901	T	T	G
chr9	32635142	T	T	G
chr9	32706327	G	G	A
chr9	32717129	A	C	A
chr9	32719413	C	C	T
chr9	32726098	G	T	G
chr9	32727910	C	C	A
chr9	32759607	G	A	G
chr9	32771139	G	T	G
chr9	32817798	T	T	C
chr9	32820093	C	C	G
chr9	32862917	T	T	C
chr9	32865390	G	G	T
chr9	32868872	A	A	G
chr9	32887521	T	T	A
chr9	32919743	C	A	C
chr9	32919765	A	T	A
chr9	32919909	G	A	G
chr9	32941522	T	T	A
chr9	32999722	G	G	T
chr9	32999725	T	T	G
chr9	33007049	G	C	G
chr9	33017865	T	T	C
chr9	33018354	C	C	T
chr9	33020600	T	T	A
chr9	33021045	T	T	G
chr9	33036618	T	T	A
chr9	33082623	A	C	A
chr9	33254417	C	C	G
chr9	33266973	C	C	G
chr9	33283094	A	A	G
chr9	33292046	G	G	A
chr9	33302312	G	G	A
chr9	33306639	A	A	G
chr9	33319391	A	A	G
chr9	33351317	G	G	T
chr9	33352237	G	G	T
chr9	33392157	A	A	T
chr9	33403624	A	A	G
chr9	33407957	C	T	C
chr9	33421862	T	C	T
chr9	33424563	C	C	G
chr9	33426270	A	A	C
chr9	33429513	C	A	C
chr9	33434793	T	T	G
chr9	33448263	C	C	T
chr9	33452199	C	C	A
chr9	33464994	G	G	T
chr9	33469270	A	A	G
chr9	33470605	T	T	C
chr9	33475128	A	T	A
chr9	33475743	T	A	T
chr9	33475814	C	T	C
chr9	33476040	A	G	A
chr9	33478088	A	G	A
chr9	33489790	C	C	G
chr9	33492646	C	A	C
chr9	33493034	C	T	C
chr9	33498343	T	A	T
chr9	33498782	G	A	G
chr9	33498936	C	T	C
chr9	33500145	G	G	A
chr9	33500341	G	A	G
chr9	33501129	G	A	G
chr9	33501334	A	A	C
chr9	33501407	C	C	T
chr9	33501663	G	A	G
chr9	33503775	A	G	A
chr9	33504942	T	C	T
chr9	33510134	C	A	C
chr9	33516524	C	T	C
chr9	33520660	A	G	A
chr9	33520737	A	G	A
chr9	33521095	T	C	T
chr9	33521700	T	C	T
chr9	33524985	C	T	C
chr9	33531650	T	C	T
chr9	33533056	T	G	T
chr9	33533074	A	G	A
chr9	33533076	T	C	T
chr9	33538012	G	C	G
chr9	33545078	G	G	A
chr9	33545110	T	T	G
chr9	33545157	T	C	T
chr9	33546224	A	A	G
chr9	33546639	T	T	G
chr9	33548396	A	A	C
chr9	33549576	T	T	A
chr9	33549718	T	T	A
chr9	33549902	A	A	G
chr9	33550031	T	T	G
chr9	33550039	A	A	G
chr9	33552945	T	T	C
chr9	33552999	C	C	T
chr9	33553054	T	T	C
chr9	33553360	A	A	G
chr9	33553407	T	T	C
chr9	33554301	A	A	G
chr9	33554316	C	C	T
chr9	33554338	T	T	C
chr9	33554343	T	T	G
chr9	33554355	C	C	A
chr9	33554461	A	A	C
chr9	33554502	C	C	T
chr9	33556031	T	T	C
chr9	33556226	C	C	G
chr9	33556502	T	T	C
chr9	33556580	C	C	T
chr9	33556770	T	T	C
chr9	33564561	A	A	G
chr9	33564760	A	C	A
chr9	33566458	A	C	A
chr9	33566462	T	A	T
chr9	33566514	C	T	C
chr9	33566597	C	T	C
chr9	33566879	A	C	A
chr9	33567192	A	C	A
chr9	33567924	G	G	A
chr9	33568636	C	T	C
chr9	33569144	C	A	C
chr9	33571616	G	G	T
chr9	33572162	G	A	G
chr9	33572199	A	T	A
chr9	33574093	G	A	G
chr9	33575732	T	T	G
chr9	33576565	T	T	C
chr9	33579791	T	T	C
chr9	33580149	G	G	A
chr9	33580439	T	T	A
chr9	33580941	T	T	C
chr9	33583132	T	T	C
chr9	33586378	A	A	T
chr9	33586559	C	C	T
chr9	33586977	C	C	T
chr9	33587357	G	G	A
chr9	33590037	A	A	G
chr9	33590083	G	G	A
chr9	33590208	A	A	G
chr9	33590269	G	G	A
chr9	33590567	G	G	A
chr9	33590596	G	G	A
chr9	33590875	C	C	T
chr9	33590948	C	C	G
chr9	33591054	A	A	C
chr9	33592274	G	G	C
chr9	33593794	T	T	C
chr9	33593975	T	T	G
chr9	33594095	G	G	A
chr9	33594265	C	C	A
chr9	33594499	G	G	A
chr9	33594540	A	A	T
chr9	33595307	C	C	T
chr9	33595419	G	G	A
chr9	33595635	C	C	G
chr9	33595636	A	A	G
chr9	33595701	C	C	A
chr9	33595755	T	T	C
chr9	33596005	T	T	A
chr9	33596149	G	G	A
chr9	33596451	G	G	A
chr9	33596713	A	A	T
chr9	33596937	A	A	G
chr9	33598187	C	C	T
chr9	33598234	T	T	C
chr9	33599662	A	A	G
chr9	33600310	A	A	T
chr9	33601021	G	G	T
chr9	33601270	A	A	T
chr9	33601284	G	G	A
chr9	33603304	G	G	T
chr9	33606336	A	A	T
chr9	33606759	A	A	G
chr9	33606995	A	A	G
chr9	33607000	G	G	A
chr9	33608227	C	C	T
chr9	33608392	G	G	A
chr9	33608457	A	A	G
chr9	33608465	A	A	T
chr9	33609199	C	C	T
chr9	33609946	T	T	G
chr9	33610050	A	A	G
chr9	33610352	G	G	T
chr9	33610428	A	A	G
chr9	33610538	G	G	A
chr9	33610554	T	T	C
chr9	33610607	T	T	C
chr9	33610716	G	G	T
chr9	33610720	T	T	C
chr9	33610728	A	A	G
chr9	33611314	C	C	G
chr9	33611519	C	C	A
chr9	33611534	C	C	G
chr9	33612732	A	A	C
chr9	33612767	C	C	T
chr9	33612772	C	C	T
chr9	33612888	G	G	T
chr9	33613337	A	A	C
chr9	33613356	G	G	A
chr9	33613486	T	T	G
chr9	33613594	T	T	A
chr9	33613645	A	A	T
chr9	33613719	T	T	C
chr9	33613776	G	G	T
chr9	33613877	A	A	T
chr9	33614429	T	T	C
chr9	33614737	C	C	G
chr9	33615312	C	C	T
chr9	33617390	T	T	C
chr9	33618838	T	T	C
chr9	33619429	C	C	G
chr9	33619522	C	C	A
chr9	33619558	T	T	C
chr9	33620027	C	C	T
chr9	33620407	T	T	C
chr9	33620440	T	T	C
chr9	33620516	C	C	T
chr9	33620601	T	T	C
chr9	33620619	A	A	T
chr9	33620624	C	C	T
chr9	33620649	C	C	T
chr9	33620650	A	A	G
chr9	33620914	C	C	T
chr9	33620921	A	A	T
chr9	33621045	C	C	T
chr9	33621145	G	G	C
chr9	33621151	C	C	T
chr9	33621522	A	A	C
chr9	33622301	C	C	A
chr9	33624545	A	A	G
chr9	33625645	G	G	A
chr9	33625751	G	G	A
chr9	33626040	C	C	A
chr9	33626347	G	G	A
chr9	33626722	T	T	C
chr9	33626805	G	G	A
chr9	33627013	G	G	C
chr9	33627077	C	C	T
chr9	33627107	A	A	C
chr9	33627369	C	C	T
chr9	33627554	A	A	G
chr9	33627649	G	G	C
chr9	33627689	T	T	C
chr9	33627710	C	C	G
chr9	33627746	C	C	G
chr9	33627972	T	T	C
chr9	33628230	G	G	A
chr9	33628305	C	C	T
chr9	33628311	G	G	T
chr9	33628340	G	G	A
chr9	33628454	G	G	T
chr9	33628496	A	A	C
chr9	33628568	A	A	C
chr9	33628638	T	T	C
chr9	33628714	C	C	T
chr9	33629065	T	T	C
chr9	33629131	A	A	G
chr9	33629336	A	A	G
chr9	33629583	T	T	C
chr9	33629711	G	G	A
chr9	33629749	T	T	C
chr9	33629912	T	T	C
chr9	33630459	G	G	A
chr9	33630575	G	G	A
chr9	33631772	T	T	C
chr9	33631855	A	A	G
chr9	33631870	G	G	C
chr9	33631929	G	G	A
chr9	33632006	A	A	C
chr9	33632010	A	A	G
chr9	33632572	G	G	A
chr9	33632604	A	A	G
chr9	33633738	T	T	G
chr9	33633837	C	C	T
chr9	33634111	T	T	A
chr9	33637826	T	T	C
chr9	33638185	T	T	A
chr9	33638311	A	A	G
chr9	33639377	A	A	G
chr9	33639544	T	T	C
chr9	33639695	A	A	G
chr9	33639944	T	T	A
chr9	33640043	G	G	T
chr9	33640070	G	G	A
chr9	33640111	T	T	C
chr9	33640143	T	T	G
chr9	33640715	C	C	T
chr9	33642027	T	T	C
chr9	33643933	C	C	A
chr9	33644645	A	A	G
chr9	33644998	T	T	C
chr9	33645032	A	A	G
chr9	33645056	A	A	C
chr9	33646692	A	A	G
chr9	33646820	C	C	T
chr9	33651133	G	G	A
chr9	33651235	A	A	G
chr9	33651413	G	G	A
chr9	33651585	T	T	G
chr9	33651794	T	T	C
chr9	33652364	G	G	C
chr9	33652411	G	G	C
chr9	33652598	T	T	C
chr9	33652719	T	T	C
chr9	33652742	T	T	G
chr9	33652775	G	G	A
chr9	33652894	A	A	T
chr9	33652955	A	A	C
chr9	33655900	C	G	C
chr9	33656010	T	C	T
chr9	33656016	T	C	T
chr9	33656471	A	A	C
chr9	33657833	A	A	G
chr9	33657985	G	G	A
chr9	33659885	C	C	T
chr9	33660259	A	G	A
chr9	33660291	G	G	T
chr9	33661745	C	C	T
chr9	33661758	A	A	T
chr9	33662489	A	A	G
chr9	33664204	A	C	A
chr9	33664615	A	A	G
chr9	33665204	G	G	A
chr9	33665731	T	T	G
chr9	33666816	A	A	T
chr9	33667165	A	A	G
chr9	33667378	G	G	A
chr9	33667751	A	A	G
chr9	33667832	A	A	G
chr9	33668122	G	G	A
chr9	33668129	T	T	C
chr9	33668228	A	A	G
chr9	33668378	C	C	T
chr9	33668392	A	A	G
chr9	33668939	C	C	A
chr9	33669049	T	T	G
chr9	33673031	T	T	A
chr9	33673073	C	C	T
chr9	33673086	G	G	A
chr9	33673514	A	A	G
chr9	33673540	T	T	G
chr9	33673568	A	A	C
chr9	33673621	G	G	A
chr9	33673734	A	A	G
chr9	33673892	G	G	T
chr9	33673953	A	A	G
chr9	33674066	T	T	C
chr9	33674125	C	C	A
chr9	33674141	G	G	T
chr9	33674307	C	C	A
chr9	33674397	G	G	C
chr9	33674611	G	G	A
chr9	33674617	A	A	T
chr9	33674637	A	A	G
chr9	33674644	G	G	T
chr9	33674660	G	G	A
chr9	33674713	G	G	A
chr9	33674737	T	T	A
chr9	33674890	T	T	C
chr9	33674932	T	T	C
chr9	33675498	G	G	T
chr9	33675586	T	T	C
chr9	33675806	C	C	T
chr9	33676378	A	A	G
chr9	33676515	T	T	A
chr9	33676665	G	G	A
chr9	33676742	T	T	G
chr9	33677672	C	C	T
chr9	33679071	C	C	T
chr9	33679658	A	A	C
chr9	33679835	A	A	C
chr9	33680100	T	T	C
chr9	33681392	C	C	T
chr9	33681481	T	T	G
chr9	33690036	G	G	A
chr9	33690060	T	T	G
chr9	33690240	G	G	T
chr9	33690594	C	C	T
chr9	33690612	C	C	A
chr9	33690614	G	G	A
chr9	33690642	C	C	G
chr9	33690657	C	C	T
chr9	33690735	G	G	T
chr9	33690766	A	A	G
chr9	33690771	G	G	C
chr9	33690809	G	G	A
chr9	33690960	A	A	G
chr9	33690968	G	G	C
chr9	33691251	C	T	C
chr9	33693322	T	T	C
chr9	33693333	T	T	C
chr9	33693587	A	A	G
chr9	33694305	T	T	C
chr9	33694369	A	A	G
chr9	33696442	C	C	T
chr9	33696825	A	A	G
chr9	33696890	C	C	T
chr9	33696994	C	C	T
chr9	33697036	T	T	A
chr9	33697085	T	T	C
chr9	33697773	T	T	G
chr9	33698153	T	T	G
chr9	33698200	A	A	T
chr9	33698205	T	T	C
chr9	33698301	T	T	C
chr9	33698518	A	A	T
chr9	33698533	A	A	G
chr9	33699000	T	T	C
chr9	33700565	G	G	A
chr9	33700570	A	A	G
chr9	33701441	T	T	C
chr9	33701446	C	C	G
chr9	33702134	T	T	G
chr9	33702262	T	T	C
chr9	33702311	G	G	A
chr9	33703419	G	G	C
chr9	33703671	A	A	C
chr9	33704304	C	C	A
chr9	33704517	C	C	A
chr9	33704895	C	C	T
chr9	33706355	C	C	G
chr9	33706955	T	T	C
chr9	33707310	G	G	T
chr9	33707424	T	T	C
chr9	33707702	C	C	T
chr9	33711354	G	G	C
chr9	33712211	C	C	A
chr9	33712418	C	C	T
chr9	33714897	T	T	C
chr9	33724062	A	A	G
chr9	33728175	G	G	C
chr9	33729335	G	G	A
chr9	33731474	G	G	A
chr9	33731895	G	A	G
chr9	33731921	C	T	C
chr9	33732146	T	C	T
chr9	33732238	T	A	T
chr9	33735503	C	T	C
chr9	33735862	C	T	C
chr9	33738163	C	C	T
chr9	33769538	C	C	T
chr9	33794526	G	G	A
chr9	33812542	T	T	C
chr9	33818172	T	T	C
chr9	33838906	C	C	T
chr9	33852886	C	T	C
chr9	33852944	C	T	C
chr9	33865723	A	G	A
chr9	33870941	G	G	C
chr9	33895820	T	T	G
chr9	33906930	C	A	C
chr9	33910133	A	G	A
chr9	33912471	C	T	C
chr9	33922183	C	T	C
chr9	33939352	C	T	C
chr9	33939551	A	G	A
chr9	33939678	T	T	A
chr9	33939714	C	T	C
chr9	33940080	G	A	G
chr9	33940277	G	A	G
chr9	33940282	T	G	T
chr9	33940502	C	T	C
chr9	33940546	C	T	C
chr9	33940650	G	A	G
chr9	33941302	A	G	A
chr9	33942520	A	G	A
chr9	33942950	T	G	T
chr9	33943408	G	A	G
chr9	33947392	T	C	T
chr9	33947409	C	G	C
chr9	33956543	G	A	G
chr9	33957144	A	G	A
chr9	33957198	T	C	T
chr9	33957230	T	C	T
chr9	33958418	A	T	A
chr9	33958600	C	T	C
chr9	33958617	A	G	A
chr9	33958688	C	T	C
chr9	33959389	T	C	T
chr9	33959723	T	C	T
chr9	33960254	A	C	A
chr9	33960705	T	C	T
chr9	33961089	C	T	C
chr9	33961143	T	A	T
chr9	33961168	T	C	T
chr9	33961180	C	A	C
chr9	33962229	C	T	C
chr9	33963780	A	A	C
chr9	33990498	G	A	G
chr9	34042597	C	C	G
chr9	34045475	A	A	C
chr9	34070679	A	A	G
chr9	34081745	G	G	A
chr9	34403813	A	G	A
chr9	34407400	A	C	A
chr9	34408691	G	A	G
chr9	34457393	C	C	A
chr9	35227261	G	C	G
chr9	35234150	T	T	C
chr9	35243537	G	A	G
chr9	35264364	A	G	A
chr9	35351023	G	G	A
chr9	35374357	T	T	C
chr9	36052653	A	A	C
chr9	36053135	G	G	A
chr9	36066099	G	G	T
chr9	36157004	A	A	T
chr9	36210931	A	A	G
chr9	36384610	T	T	C
chr9	36518448	C	C	T
chr9	36648045	A	A	G
chr9	36653983	A	A	G
chr9	36654024	T	T	C
chr9	36672820	A	A	G
chr9	36677398	A	G	A
chr9	36779418	T	G	T
chr9	37001623	T	T	G
chr9	37035418	C	C	A
chr9	37099889	C	T	C
chr9	37278252	C	T	C
chr9	37341693	T	G	T
chr9	37342696	G	A	G
chr9	37346734	A	G	A
chr9	37349634	T	C	T
chr9	37355121	G	A	G
chr9	37368203	T	C	T
chr9	37373796	C	G	C
chr9	37387515	A	C	A
chr9	37392796	T	C	T
chr9	37401640	A	A	G
chr9	37409651	C	T	C
chr9	37414948	A	G	A
chr9	37414955	C	T	C
chr9	37422879	C	T	C
chr9	37423261	C	T	C
chr9	37436381	G	G	C
chr9	37440457	T	T	C
chr9	37441124	G	G	A
chr9	37441531	T	T	C
chr9	37441594	T	T	C
chr9	37442202	T	T	C
chr9	37442355	A	A	G
chr9	37442485	C	C	T
chr9	37443309	T	T	G
chr9	37443489	A	A	T
chr9	37444516	T	T	C
chr9	37450254	G	G	A
chr9	37482351	T	T	G
chr9	37505239	C	C	T
chr9	37505259	A	A	G
chr9	37505923	T	T	C
chr9	37506159	T	T	A
chr9	37506186	G	G	A
chr9	37506700	G	G	A
chr9	37506713	A	A	C
chr9	37507238	C	C	T
chr9	37516037	T	T	C
chr9	37516038	G	G	A
chr9	37516360	C	C	T
chr9	37516409	G	G	A
chr9	37516415	T	T	C
chr9	37517211	G	G	A
chr9	37517229	G	G	A
chr9	37517251	A	A	C
chr9	37517347	T	T	C
chr9	37517350	T	T	G
chr9	37517421	C	C	A
chr9	37517423	T	T	A
chr9	37517435	C	C	T
chr9	37517503	C	C	A
chr9	37517570	A	A	G
chr9	37575000	T	T	A
chr9	37579136	A	A	G
chr9	37610017	A	A	G
chr9	37610045	A	A	G
chr9	37610459	T	T	C
chr9	37610989	T	T	C
chr9	37611103	A	A	G
chr9	37611367	C	C	T
chr9	37613367	A	A	G
chr9	37623833	A	A	G
chr9	37629944	T	T	C
chr9	37638869	T	T	C
chr9	37643246	C	C	T
chr9	37643467	T	T	C
chr9	37643905	A	A	G
chr9	37645644	A	A	G
chr9	37645745	A	A	G
chr9	37646751	G	G	A
chr9	37646840	C	C	G
chr9	37651569	A	A	G
chr9	37651942	A	A	G
chr9	37653738	C	C	A
chr9	37655353	A	A	G
chr9	37655859	C	C	A
chr9	37659778	G	G	A
chr9	37660015	T	T	G
chr9	37660233	C	C	A
chr9	37660314	G	G	A
chr9	37660499	T	T	C
chr9	37661558	G	G	A
chr9	37661663	A	A	G
chr9	37661747	A	A	T
chr9	37663171	C	C	A
chr9	37663551	A	A	G
chr9	37664779	T	T	C
chr9	37667212	G	G	A
chr9	37667308	G	G	A
chr9	37673663	A	A	G
chr9	37675219	A	A	G
chr9	37676027	A	A	T
chr9	37684042	A	A	C
chr9	37685339	T	T	G
chr9	37688118	C	C	T
chr9	37688322	G	G	A
chr9	37688390	G	G	A
chr9	37688818	C	C	A
chr9	37689052	C	C	A
chr9	37689291	G	G	A
chr9	37697340	G	G	C
chr9	37699540	C	C	T
chr9	37699546	G	G	A
chr9	37701182	C	C	T
chr9	37701593	A	A	G
chr9	37706402	G	G	A
chr9	37706812	T	T	G
chr9	37707021	C	C	T
chr9	37711980	G	G	A
chr9	37712853	T	T	C
chr9	37713106	T	T	G
chr9	37713558	C	C	T
chr9	37713632	T	T	C
chr9	37714084	A	A	G
chr9	37716365	G	G	T
chr9	37718403	T	T	C
chr9	37728267	A	A	G
chr9	37728268	A	A	G
chr9	37728348	A	A	G
chr9	37730981	C	C	A
chr9	37731251	C	C	T
chr9	37737266	G	G	A
chr9	37741597	C	C	T
chr9	37743049	A	A	C
chr9	37743667	T	T	C
chr9	37743686	A	A	G
chr9	37743691	A	A	G
chr9	37743805	A	A	G
chr9	37745749	G	G	A
chr9	37749962	T	T	A
chr9	37753569	G	G	C
chr9	37753722	C	C	T
chr9	37753839	T	T	C
chr9	37753849	G	G	T
chr9	37753883	C	C	T
chr9	37755368	G	G	T
chr9	37755382	A	A	G
chr9	37755388	T	T	G
chr9	37755985	C	C	T
chr9	37756474	G	G	T
chr9	37756501	A	A	G
chr9	37756646	T	T	C
chr9	37757035	T	T	G
chr9	37757106	G	G	T
chr9	37757141	C	C	T
chr9	37770199	A	A	G
chr9	37898311	G	G	T
chr9	37926017	C	C	T
chr9	37935441	G	A	G
chr9	37953460	G	G	T
chr9	37954917	A	A	T
chr9	37958368	C	T	C
chr9	37977364	G	A	G
chr9	37984353	C	C	T
chr9	37984719	A	A	T
chr9	37984752	G	G	C
chr9	37985841	T	C	T
chr9	37985944	C	T	C
chr9	37986216	T	C	T
chr9	37986252	G	A	G
chr9	37986382	C	G	C
chr9	37989783	A	C	A
chr9	37993975	T	A	T
chr9	37995210	T	C	T
chr9	37996576	A	C	A
chr9	37996606	G	G	A
chr9	37996635	A	G	A
chr9	37997830	T	C	T
chr9	37999048	G	A	G
chr9	37999121	G	A	G
chr9	37999294	T	C	T
chr9	38000153	A	A	T
chr9	38000157	G	A	G
chr9	38002386	T	C	T
chr9	38026305	T	T	A
chr9	38073858	T	T	A
chr9	38101796	C	C	T
chr9	38103292	C	C	A
chr9	38144251	T	T	A
chr9	38161492	A	A	G
chr9	38174254	G	G	A
chr9	38174694	C	C	G
chr9	38175085	C	C	G
chr9	38183700	C	C	A
chr9	38208376	C	C	T
chr9	38208738	C	C	T
chr9	38208781	G	G	T
chr9	38209530	A	A	G
chr9	38209903	T	T	G
chr9	38216251	T	T	G
chr9	38227710	C	C	T
chr9	38227735	A	A	G
chr9	38227737	T	T	G
chr9	38227774	T	T	G
chr9	38228200	A	A	T
chr9	38228886	A	A	T
chr9	38228920	G	G	A
chr9	38229620	G	G	A
chr9	38229651	A	A	T
chr9	38229670	A	A	G
chr9	38229707	A	A	T
chr9	38229734	A	A	C
chr9	38229759	A	A	G
chr9	38229779	T	T	G
chr9	38231066	C	C	T
chr9	38234165	G	G	T
chr9	38234271	A	A	G
chr9	38234313	C	C	T
chr9	38234314	A	A	G
chr9	38234373	G	G	A
chr9	38234382	G	G	A
chr9	38234435	A	A	T
chr9	38234511	C	C	T
chr9	38234515	T	T	C
chr9	38234568	A	A	G
chr9	38235212	A	A	G
chr9	38235286	G	G	A
chr9	38236031	C	C	T
chr9	38236817	G	G	A
chr9	38255208	T	C	T
chr9	38255246	G	T	G
chr9	38256772	G	G	T
chr9	38259468	T	A	T
chr9	38265050	C	G	C
chr9	38269366	A	T	A
chr9	38270898	G	A	G
chr9	38271271	C	T	C
chr9	38275710	C	T	C
chr9	38278136	C	G	C
chr9	38278563	G	A	G
chr9	38278601	C	T	C
chr9	38278613	A	T	A
chr9	38278699	A	G	A
chr9	38278766	G	A	G
chr9	38279356	T	C	T
chr9	38279358	T	C	T
chr9	38279411	G	A	G
chr9	38279532	G	C	G
chr9	38281504	G	A	G
chr9	38281535	A	C	A
chr9	38283055	C	T	C
chr9	38283193	A	G	A
chr9	38283342	G	A	G
chr9	38283378	C	T	C
chr9	38283533	G	A	G
chr9	38283615	T	C	T
chr9	38283626	G	T	G
chr9	38283656	C	A	C
chr9	38283662	C	A	C
chr9	38283706	C	T	C
chr9	38284403	G	A	G
chr9	38284492	C	T	C
chr9	38285881	G	C	G
chr9	38286072	C	T	C
chr9	38287306	A	C	A
chr9	38316254	A	G	A
chr9	38322941	C	T	C
chr9	38327447	G	G	T
chr9	38332708	C	C	T
chr9	38341946	A	A	C
chr9	38454563	A	A	T
chr9	38456589	C	C	T
chr9	38457253	T	T	C
chr9	38537970	A	G	A
chr9	38602070	C	G	C
chr9	38651734	T	T	C
chr9	38781258	T	T	G
chr9	38791079	A	A	G
chr9	38791492	A	A	G
chr9	38814555	T	T	A
chr9	38826324	C	C	A
chr9	38855337	T	T	C
chr9	38976443	C	C	T
chr9	39084491	C	C	T
chr9	39297559	G	G	A
chr9	39416848	T	T	C
chr9	39437198	A	A	G
chr9	39451747	T	T	C
chr9	39496407	T	T	A
chr9	39578280	C	C	A
chr9	39792210	G	A	G
chr9	39922208	G	A	G
chr9	40053748	G	A	G
chr9	40053760	C	A	C
chr9	40055982	T	C	T
chr9	40059533	T	G	T
chr9	40059685	A	C	A
chr9	40059923	A	G	A
chr9	40059935	T	C	T
chr9	40060163	G	C	G
chr9	40072347	A	G	A
chr9	40078468	T	C	T
chr9	40091396	G	A	G
chr9	40092270	A	G	A
chr9	40100720	T	C	T
chr9	40100754	C	G	C
chr9	40104298	T	C	T
chr9	40214073	C	T	C
chr9	40214078	A	T	A
chr9	40214717	G	G	A
chr9	40223654	C	C	T
chr9	40223664	C	T	C
chr9	40226801	A	G	A
chr9	40248210	G	G	C
chr9	40251291	A	C	A
chr9	40332869	C	A	C
chr9	40483033	T	C	T
chr9	41006456	G	A	G
chr9	41031919	C	T	C
chr9	41048685	T	C	T
chr9	41062584	G	G	A
chr9	41068686	C	C	T
chr9	41074122	C	C	T
chr9	41074724	G	G	C
chr9	41074751	G	G	A
chr9	41074883	T	T	C
chr9	41074923	C	C	G
chr9	41074931	T	T	G
chr9	41076359	C	C	T
chr9	41076707	C	C	G
chr9	41076710	T	T	C
chr9	41076798	G	G	C
chr9	41077268	T	T	C
chr9	41078351	A	A	G
chr9	41078409	T	T	C
chr9	41078443	G	G	A
chr9	41080544	G	T	G
chr9	41089908	C	C	T
chr9	41093100	A	A	G
chr9	41094037	G	G	C
chr9	41094039	A	T	A
chr9	41094524	T	C	T
chr9	41100019	G	G	A
chr9	41110258	A	G	A
chr9	41133711	T	T	C
chr9	41188184	G	G	A
chr9	41228144	C	C	T
chr9	41234910	T	G	T
chr9	41241458	A	G	A
chr9	41241749	G	A	G
chr9	41241767	G	A	G
chr9	41241995	T	C	T
chr9	41242007	C	C	A
chr9	41242041	G	G	A
chr9	41242058	A	A	G
chr9	41243502	A	A	C
chr9	41243865	A	C	A
chr9	41244426	T	C	T
chr9	41244716	A	A	T
chr9	41244720	T	T	C
chr9	41244962	G	G	A
chr9	41245065	A	A	G
chr9	41245260	C	C	T
chr9	41246189	T	A	T
chr9	41246261	C	C	T
chr9	41246267	A	G	A
chr9	41246316	A	A	G
chr9	41246372	G	T	G
chr9	41246509	C	C	T
chr9	41246519	A	A	T
chr9	41246600	G	G	A
chr9	41246617	T	T	G
chr9	41246867	C	C	A
chr9	41246891	C	C	T
chr9	41247089	G	G	T
chr9	41247093	G	G	T
chr9	41249717	A	A	G
chr9	41258148	A	A	C
chr9	41258941	T	T	C
chr9	41259141	A	A	G
chr9	41274805	A	G	A
chr9	41277009	T	G	T
chr9	41277078	C	T	C
chr9	41280317	A	A	G
chr9	41285293	A	T	A
chr9	41289516	T	T	C
chr9	41293358	C	C	A
chr9	41297972	C	C	T
chr9	41305039	C	C	T
chr9	41305081	A	A	G
chr9	41305086	T	T	C
chr9	41307312	G	G	A
chr9	41308400	G	G	A
chr9	41343968	G	G	A
chr9	41345660	T	T	G
chr9	41346756	C	G	C
chr9	41346809	C	T	C
chr9	41346828	G	T	G
chr9	41347240	A	G	A
chr9	41348446	G	G	T
chr9	41348783	A	G	A
chr9	41349157	G	A	G
chr9	41349212	G	G	A
chr9	41350585	C	C	T
chr9	41351452	A	A	G
chr9	41353135	C	C	T
chr9	41353213	C	C	T
chr9	41353215	T	T	A
chr9	41353306	C	C	T
chr9	41353456	C	C	T
chr9	41353462	T	T	A
chr9	41353468	T	C	T
chr9	41353592	C	C	T
chr9	41353655	C	G	C
chr9	41355337	T	T	C
chr9	41358092	G	A	G
chr9	41365190	T	G	T
chr9	41366353	G	T	G
chr9	41366785	C	C	T
chr9	41368273	G	A	G
chr9	41368597	A	A	G
chr9	41372137	G	A	G
chr9	41372145	A	G	A
chr9	41372386	G	A	G
chr9	41372444	C	T	C
chr9	41372480	T	C	T
chr9	41372492	G	A	G
chr9	41372564	A	G	A
chr9	41373020	G	G	A
chr9	41373028	G	T	G
chr9	41373067	C	T	C
chr9	41373103	A	A	G
chr9	41373707	G	A	G
chr9	41374372	A	A	T
chr9	41375185	C	T	C
chr9	41376357	T	C	T
chr9	41376483	A	G	A
chr9	41376770	G	A	G
chr9	41376831	G	G	A
chr9	41376902	G	G	A
chr9	41377062	A	A	C
chr9	41377150	T	T	C
chr9	41381135	C	C	A
chr9	41383456	G	G	A
chr9	41384956	T	T	C
chr9	41385525	T	C	T
chr9	41411216	T	T	G
chr9	41411956	A	G	A
chr9	41412239	G	G	A
chr9	41412310	C	C	T
chr9	41412936	T	T	G
chr9	41414678	T	T	G
chr9	41432385	T	C	T
chr9	41587738	A	A	G
chr9	41596261	T	T	C
chr9	41674927	G	G	T
chr9	41674932	G	G	A
chr9	41675141	A	A	G
chr9	41677157	T	T	C
chr9	41677737	C	T	C
chr9	41677946	T	C	T
chr9	41678073	A	T	A
chr9	41678096	G	A	G
chr9	41678627	C	C	T
chr9	41678630	C	C	T
chr9	41678944	T	T	A
chr9	41678966	G	G	A
chr9	41678967	T	T	C
chr9	41680411	G	G	A
chr9	41682702	G	A	G
chr9	41686492	C	C	T
chr9	41692286	T	A	T
chr9	41692410	G	G	T
chr9	41692432	A	G	A
chr9	41692484	C	G	C
chr9	41693043	C	G	C
chr9	41695485	A	A	T
chr9	41695559	C	T	C
chr9	41699622	C	C	T
chr9	41700675	G	A	G
chr9	41702293	G	A	G
chr9	41709131	G	A	G
chr9	41710166	C	T	C
chr9	41710476	C	T	C
chr9	41728332	G	A	G
chr9	41739841	T	T	A
chr9	41739852	G	G	A
chr9	42022610	C	T	C
chr9	42025291	C	C	T
chr9	42025292	G	G	A
chr9	42026967	A	A	G
chr9	42028940	C	C	T
chr9	42035030	T	G	T
chr9	42035074	G	G	A
chr9	42035075	G	G	A
chr9	42035102	G	G	T
chr9	42040014	C	C	T
chr9	42042685	C	C	T
chr9	42042822	C	C	T
chr9	42043909	T	T	A
chr9	42045504	C	C	A
chr9	42047915	G	T	G
chr9	42047931	G	G	A
chr9	42068283	G	C	G
chr9	42068497	T	T	C
chr9	42199491	T	T	G
chr9	43744954	T	G	T
chr9	44358523	T	T	C
chr9	45014993	C	C	T
chr9	46549473	G	G	C
chr9	46812119	T	T	G
chr9	46842236	C	C	A
chr9	47041461	A	A	T
chr9	47099292	A	G	A
chr9	47578011	G	A	G
chr9	48366332	C	A	C
chr9	49031210	T	T	G
chr9	49125955	A	A	C
chr9	49130528	A	A	C
chr9	49199390	A	A	G
chr9	49199398	A	A	G
chr9	49415299	A	A	T
chr9	49828411	A	A	G
chr9	49919627	T	T	C
chr9	49919794	T	T	C
chr9	49987965	T	T	C
chr9	50034917	A	A	G
chr9	50042139	A	A	G
chr9	50082741	C	C	A
chr9	50115114	C	C	A
chr9	50275564	A	A	G
chr9	50602448	C	C	T
chr9	51003232	G	G	A
chr9	51006707	G	G	A
chr9	51022358	C	C	A
chr9	51293743	T	T	C
chr9	51509029	T	T	G
chr9	51872866	C	C	G
chr9	51937533	G	G	C
chr9	51955638	C	C	T
chr9	52003765	G	A	G
chr9	55066222	A	G	A
chr9	59203676	G	G	T
chr9	65676968	G	G	A
chr9	70477073	C	C	T
chr9	73714399	C	C	T
chr9	74163626	G	G	A
chr9	75347301	T	T	C
chr9	76207398	C	C	T
chr9	85862150	C	C	A
chr9	91695534	C	C	A
chr9	93243265	G	G	T
chr9	94212346	C	C	T
chr9	101763181	C	C	T
chr9	104360319	G	G	T
chr9	116876056	G	G	A
chr9	117325204	C	C	T
chr9	117700706	G	G	T
chr9	120152020	T	T	G
chr10	6975517	G	G	A
chr10	8851773	C	C	T
chr10	11008842	G	G	T
chr10	19383808	G	G	A
chr10	21457927	C	C	T
chr10	22625254	G	G	A
chr10	25078497	G	G	T
chr10	30100396	C	C	T
chr10	31954635	C	C	T
chr10	34113484	G	G	T
chr10	38041691	T	T	A
chr10	39053442	G	G	T
chr10	40091044	C	C	T
chr10	45148197	G	G	A
chr10	45628689	G	G	T
chr10	46377976	A	A	G
chr10	51558056	T	T	G
chr10	52056998	C	C	T
chr10	53917573	A	A	G
chr10	65298431	C	T	C
chr10	66346940	C	C	T
chr10	68150761	T	T	C
chr10	69664161	G	G	A
chr10	74724393	T	A	T
chr10	85349342	T	T	C
chr10	86736757	G	A	G
chr10	95640971	C	C	A
chr10	96327305	G	G	A
chr10	98452108	G	A	G
chr10	109861752	A	A	G
chr10	109882994	T	T	A
chr10	109904915	T	T	A
chr10	109976891	T	T	C
chr10	109981132	T	T	A
chr10	109986235	G	G	A
chr10	109994875	C	C	T
chr10	109999027	G	G	T
chr10	110179967	G	G	A
chr10	110255427	A	G	A
chr10	110342839	G	G	T
chr10	110343181	T	T	A
chr10	110343809	A	A	G
chr10	110347693	C	C	T
chr10	110675022	T	T	G
chr10	110752587	G	G	A
chr10	110860215	T	T	G
chr10	110945303	C	C	G
chr10	111124077	T	T	C
chr10	111176021	C	C	T
chr10	111176443	C	C	A
chr10	111339659	T	T	A
chr10	111772934	T	T	C
chr10	111860503	C	C	T
chr10	113744143	A	G	A
chr10	113907378	A	C	A
chr10	113910803	G	T	G
chr10	113911769	A	C	A
chr10	113930803	C	C	G
chr10	113971632	G	G	C
chr10	113993348	T	T	C
chr10	113998171	C	C	G
chr10	114311426	T	C	T
chr10	114344637	A	G	A
chr10	115292684	T	T	C
chr10	115335122	A	A	G
chr10	116838036	T	T	C
chr10	116839580	T	T	C
chr10	116858336	C	C	A
chr10	117013672	G	G	A
chr10	117428412	G	G	T
chr10	117576819	C	C	A
chr10	117644359	T	C	T
chr10	117833747	T	T	G
chr10	117833824	G	G	A
chr10	120345195	C	A	C
chr10	120348652	C	A	C
chr10	120348768	G	A	G
chr10	120348910	G	C	G
chr10	120349444	C	T	C
chr10	120349471	A	T	A
chr10	120351166	T	C	T
chr10	120351173	G	A	G
chr10	120351289	G	A	G
chr10	120351321	T	C	T
chr10	120351344	C	T	C
chr10	120351849	G	C	G
chr10	120353113	C	T	C
chr10	120353136	T	C	T
chr10	120353154	T	G	T
chr10	120353182	A	G	A
chr10	120353667	C	T	C
chr10	120353896	A	G	A
chr10	120353984	C	T	C
chr10	120354288	T	C	T
chr10	120354983	G	T	G
chr10	120355016	A	G	A
chr10	120355249	C	G	C
chr10	120357725	G	A	G
chr10	120359611	A	G	A
chr10	120359773	G	A	G
chr10	120359967	A	G	A
chr10	120360051	A	G	A
chr10	120360164	A	G	A
chr10	120361079	C	T	C
chr10	120361123	T	C	T
chr10	120361289	T	C	T
chr10	120361310	C	T	C
chr10	120361668	T	C	T
chr10	120362736	G	A	G
chr10	120364421	C	T	C
chr10	120365256	G	A	G
chr10	120367200	C	T	C
chr10	120367453	G	A	G
chr10	120367486	C	A	C
chr10	120367496	C	T	C
chr10	120372191	G	A	G
chr10	120372216	G	T	G
chr10	120373550	A	G	A
chr10	120374072	T	C	T
chr10	120374110	C	T	C
chr10	120374141	A	C	A
chr10	120375057	T	G	T
chr10	120376208	C	A	C
chr10	120376489	A	T	A
chr10	120377151	C	T	C
chr10	120377199	T	C	T
chr10	120377817	A	G	A
chr10	120378798	A	T	A
chr10	120378892	T	C	T
chr10	120379158	G	T	G
chr10	120393802	C	T	C
chr10	120413809	A	G	A
chr10	120417493	G	A	G
chr10	120417631	A	G	A
chr10	120418114	T	C	T
chr10	120419879	T	C	T
chr10	120449213	T	C	T
chr10	120461936	T	C	T
chr10	120462220	T	A	T
chr10	120462984	C	T	C
chr10	120463005	C	T	C
chr10	120467413	C	T	C
chr10	120469703	C	T	C
chr10	120481454	T	C	T
chr10	120488544	C	T	C
chr10	120493412	G	A	G
chr10	120493849	G	C	G
chr10	120494032	G	A	G
chr10	120500199	G	A	G
chr10	120511175	T	C	T
chr10	120513607	C	T	C
chr10	120526069	T	C	T
chr10	120538631	G	A	G
chr10	120539986	A	T	A
chr10	120583068	C	T	C
chr10	120624062	T	C	T
chr10	120633046	T	C	T
chr10	120640393	A	G	A
chr10	120640427	T	C	T
chr10	120693760	C	C	G
chr10	120711196	A	T	A
chr10	120745778	G	A	G
chr10	120918581	C	C	T
chr10	120975314	C	C	G
chr10	121136342	C	T	C
chr10	121136598	G	A	G
chr10	121136629	C	T	C
chr10	121136657	C	C	T
chr10	121136860	T	G	T
chr10	121154597	C	A	C
chr10	121154834	C	T	C
chr10	121155065	C	T	C
chr10	121167322	T	G	T
chr10	121189450	G	A	G
chr10	121189464	G	A	G
chr10	121203585	C	T	C
chr10	121224760	A	G	A
chr10	121225848	C	T	C
chr10	121227786	C	A	C
chr10	121233165	G	A	G
chr10	121236678	C	C	T
chr10	121238785	A	G	A
chr10	121238796	A	C	A
chr10	121238804	T	G	T
chr10	121240739	A	C	A
chr10	121246603	C	T	C
chr10	121251182	G	C	G
chr10	121251483	G	A	G
chr10	121251494	C	T	C
chr10	121251512	C	T	C
chr10	121267211	G	A	G
chr10	121269445	C	T	C
chr10	121331379	T	C	T
chr10	121362134	A	G	A
chr10	121382218	C	T	C
chr10	121382303	T	C	T
chr10	121408858	G	A	G
chr10	121412402	A	C	A
chr10	121416958	C	T	C
chr10	121419831	A	C	A
chr10	121419869	C	T	C
chr10	121424406	T	C	T
chr10	121424454	T	C	T
chr10	121424593	C	T	C
chr10	121434347	G	A	G
chr10	121435538	T	C	T
chr10	121436558	A	G	A
chr10	121437114	A	G	A
chr10	121437581	C	T	C
chr10	121445173	G	T	G
chr10	121445254	T	C	T
chr10	121447803	A	G	A
chr10	121447839	A	G	A
chr10	121449075	G	A	G
chr10	121449113	T	C	T
chr10	121451659	T	G	T
chr10	121457052	C	T	C
chr10	121457871	A	G	A
chr10	121469203	T	C	T
chr10	121476701	G	A	G
chr10	121481244	A	C	A
chr10	121481316	C	T	C
chr10	121485711	G	A	G
chr10	121485743	G	A	G
chr10	121498738	A	G	A
chr10	121499774	A	G	A
chr10	121502059	G	C	G
chr10	121509097	C	A	C
chr10	121528888	G	A	G
chr10	121533073	T	C	T
chr10	121541379	T	C	T
chr10	121541422	C	T	C
chr10	121552813	A	T	A
chr10	121552932	C	T	C
chr10	121556588	C	A	C
chr10	121557051	C	T	C
chr10	121557818	T	C	T
chr10	121562989	C	T	C
chr10	121563274	C	T	C
chr10	121563326	G	A	G
chr10	121564000	A	C	A
chr10	121564010	C	A	C
chr10	121564018	T	C	T
chr10	121567794	T	C	T
chr10	121570021	T	C	T
chr10	121570383	C	T	C
chr10	121570393	A	G	A
chr10	121570609	G	A	G
chr10	121570865	A	G	A
chr10	121571701	G	A	G
chr10	121571709	G	A	G
chr10	121571734	C	T	C
chr10	121571849	A	T	A
chr10	121572409	C	A	C
chr10	121572594	A	C	A
chr10	121580828	G	C	G
chr10	121580840	A	C	A
chr10	121580938	T	C	T
chr10	121581546	T	G	T
chr10	121581852	G	A	G
chr10	121583280	A	G	A
chr10	121583522	A	G	A
chr10	121583884	T	C	T
chr10	121583897	T	C	T
chr10	121584862	C	T	C
chr10	121584959	C	T	C
chr10	121585500	T	C	T
chr10	121585512	C	A	C
chr10	121587257	A	G	A
chr10	121589050	T	C	T
chr10	121611927	A	G	A
chr10	121614640	G	T	G
chr10	121614656	C	G	C
chr10	121617618	G	C	G
chr10	121618076	G	A	G
chr10	121620138	C	T	C
chr10	121620654	C	T	C
chr10	121620667	T	C	T
chr10	121620684	A	G	A
chr10	121620754	C	T	C
chr10	121627206	G	T	G
chr10	121627218	G	A	G
chr10	121631073	G	A	G
chr10	121631115	C	T	C
chr10	121631319	G	A	G
chr10	121632765	C	T	C
chr10	121635394	C	T	C
chr10	121635502	T	C	T
chr10	121635769	C	T	C
chr10	121635799	C	A	C
chr10	121636502	T	G	T
chr10	121636531	A	G	A
chr10	121637460	C	T	C
chr10	121637464	A	T	A
chr10	121637915	A	G	A
chr10	121637934	A	G	A
chr10	121640714	A	G	A
chr10	121641242	C	T	C
chr10	121641255	C	T	C
chr10	121641356	C	A	C
chr10	121641484	C	A	C
chr10	121642358	G	A	G
chr10	121643406	C	A	C
chr10	121643436	T	A	T
chr10	121643440	A	G	A
chr10	121644745	T	C	T
chr10	121644798	C	T	C
chr10	121646172	G	C	G
chr10	121655244	G	A	G
chr10	121655515	C	T	C
chr10	121655786	T	C	T
chr10	121656164	C	T	C
chr10	121658287	C	T	C
chr10	121658486	C	T	C
chr10	121658491	C	T	C
chr10	121658547	C	T	C
chr10	121660487	T	C	T
chr10	121660752	C	T	C
chr10	121665042	C	A	C
chr10	121667015	C	A	C
chr10	121669772	C	G	C
chr10	121671070	A	G	A
chr10	121671713	G	A	G
chr10	121671861	T	A	T
chr10	121680509	T	C	T
chr10	121680546	C	T	C
chr10	121680593	C	T	C
chr10	121680601	G	A	G
chr10	121680857	T	C	T
chr10	121680895	A	G	A
chr10	121680927	G	A	G
chr10	121682600	C	T	C
chr10	121682674	T	A	T
chr10	121682754	A	G	A
chr10	121682832	C	T	C
chr10	121682853	G	A	G
chr10	121682863	G	A	G
chr10	121683082	A	G	A
chr10	121683577	T	C	T
chr10	121683674	T	G	T
chr10	121684041	T	C	T
chr10	121684075	G	A	G
chr10	121684095	C	A	C
chr10	121684114	C	G	C
chr10	121684744	A	T	A
chr10	121685295	T	A	T
chr10	121685336	G	A	G
chr10	121685365	T	C	T
chr10	121685574	C	A	C
chr10	121685605	C	G	C
chr10	121686703	A	G	A
chr10	121686914	C	A	C
chr10	121687476	T	A	T
chr10	121694715	G	A	G
chr10	121694998	C	T	C
chr10	121695011	G	A	G
chr10	121698561	G	T	G
chr10	121699697	C	T	C
chr10	121699894	A	G	A
chr10	121700010	T	C	T
chr10	121700579	T	G	T
chr10	121702025	G	A	G
chr10	121702112	C	T	C
chr10	121702420	G	A	G
chr10	121704491	G	A	G
chr10	121704504	T	C	T
chr10	121704742	T	C	T
chr10	121704749	T	C	T
chr10	121706131	T	C	T
chr10	121706280	G	A	G
chr10	121707117	G	C	G
chr10	121707133	G	A	G
chr10	121711069	A	G	A
chr10	121711078	T	C	T
chr10	121711311	G	T	G
chr10	121711371	T	G	T
chr10	121711499	C	T	C
chr10	121712038	G	A	G
chr10	121712261	A	G	A
chr10	121712339	A	G	A
chr10	121716355	C	T	C
chr10	121720233	A	G	A
chr10	121720243	G	A	G
chr10	121720620	C	T	C
chr10	121726485	G	A	G
chr10	121727391	A	G	A
chr10	121728075	C	T	C
chr10	121728274	C	A	C
chr10	121738446	C	T	C
chr10	121738631	C	T	C
chr10	121739673	C	T	C
chr10	121739688	C	T	C
chr10	121739721	G	C	G
chr10	121740341	T	C	T
chr10	121746511	A	G	A
chr10	121747374	T	C	T
chr10	121747471	A	G	A
chr10	121750080	A	G	A
chr10	121750147	T	A	T
chr10	121765026	C	G	C
chr10	121765332	T	C	T
chr10	121765380	T	C	T
chr10	121765900	T	G	T
chr10	121766119	T	A	T
chr10	121773159	C	T	C
chr10	121792973	C	T	C
chr10	121793106	G	T	G
chr10	121794170	C	T	C
chr10	121794219	A	T	A
chr10	121794925	G	A	G
chr10	121796218	A	G	A
chr10	121796827	C	T	C
chr10	121797794	G	A	G
chr10	121798085	G	C	G
chr10	121798103	T	C	T
chr10	121799294	C	A	C
chr10	121799314	G	A	G
chr10	121799339	C	A	C
chr10	121799362	C	G	C
chr10	121799413	T	C	T
chr10	121799446	A	G	A
chr10	121799466	G	A	G
chr10	121799524	A	G	A
chr10	121799621	C	G	C
chr10	121800066	T	C	T
chr10	121800125	T	C	T
chr10	121800143	A	G	A
chr10	121800405	G	A	G
chr10	121800673	T	G	T
chr10	121800891	C	G	C
chr10	121811055	A	C	A
chr10	121811164	A	G	A
chr10	121811469	C	A	C
chr10	121811546	C	T	C
chr10	121811668	A	T	A
chr10	121812054	G	A	G
chr10	121812107	T	A	T
chr10	121812225	A	G	A
chr10	121812542	A	T	A
chr10	121812550	C	A	C
chr10	121812556	G	C	G
chr10	121812575	C	T	C
chr10	121812585	C	A	C
chr10	121812678	T	A	T
chr10	121812679	T	A	T
chr10	121812707	G	A	G
chr10	121813073	C	A	C
chr10	121813176	C	T	C
chr10	121813220	A	G	A
chr10	121815406	C	A	C
chr10	121815418	G	A	G
chr10	121815427	T	C	T
chr10	121817031	T	C	T
chr10	121817392	G	A	G
chr10	121818096	G	A	G
chr10	121818104	A	T	A
chr10	121818259	A	T	A
chr10	121818287	G	A	G
chr10	121818698	T	C	T
chr10	121821978	C	T	C
chr10	121824799	C	A	C
chr10	121840356	C	A	C
chr10	121883760	T	C	T
chr10	121889656	C	T	C
chr10	121890169	T	C	T
chr10	121890601	G	T	G
chr10	121892460	G	A	G
chr10	121900113	T	C	T
chr10	121900143	A	G	A
chr10	121900267	C	T	C
chr10	121905107	G	C	G
chr10	121907403	G	A	G
chr10	121907455	T	C	T
chr10	121908288	T	C	T
chr10	121908308	C	T	C
chr10	121909495	G	A	G
chr10	121909583	C	T	C
chr10	121911004	A	G	A
chr10	121911668	G	A	G
chr10	121912945	G	A	G
chr10	121913985	A	G	A
chr10	121920461	C	T	C
chr10	121924426	A	T	A
chr10	121924898	A	C	A
chr10	121925113	G	A	G
chr10	121925185	A	G	A
chr10	121925223	G	T	G
chr10	121925254	C	G	C
chr10	121925566	G	T	G
chr10	121927196	T	A	T
chr10	121927240	T	G	T
chr10	121929546	T	C	T
chr10	121929804	C	T	C
chr10	121929892	T	C	T
chr10	121932632	T	C	T
chr10	121932681	G	A	G
chr10	121936171	T	C	T
chr10	121940326	A	G	A
chr10	121942613	A	C	A
chr10	121951240	T	C	T
chr10	121951627	C	T	C
chr10	121952737	C	T	C
chr10	121952847	C	A	C
chr10	121953589	T	C	T
chr10	121955132	G	A	G
chr10	121956785	C	T	C
chr10	121965265	C	A	C
chr10	121966275	C	T	C
chr10	121966480	C	T	C
chr10	121966536	G	A	G
chr10	121966577	A	G	A
chr10	121973764	G	A	G
chr10	121975219	C	T	C
chr10	121976106	G	C	G
chr10	121976119	C	A	C
chr10	121976134	C	A	C
chr10	121976229	G	A	G
chr10	121976418	G	A	G
chr10	121978484	T	G	T
chr10	121978677	A	G	A
chr10	121979364	C	G	C
chr10	121982972	G	A	G
chr10	121984485	C	T	C
chr10	121987998	A	G	A
chr10	121989514	T	A	T
chr10	121990238	A	T	A
chr10	121990774	C	A	C
chr10	121991946	T	C	T
chr10	121993330	G	A	G
chr10	121993498	G	A	G
chr10	121995047	G	A	G
chr10	122003952	C	T	C
chr10	122009586	G	A	G
chr10	122010502	A	G	A
chr10	122010580	G	A	G
chr10	122010694	T	G	T
chr10	122014129	A	G	A
chr10	122014247	C	T	C
chr10	122014335	G	A	G
chr10	122014435	T	C	T
chr10	122017412	A	G	A
chr10	122017424	G	C	G
chr10	122019475	A	G	A
chr10	122019508	T	C	T
chr10	122019519	A	G	A
chr10	122021354	A	T	A
chr10	122036304	G	A	G
chr10	122036404	G	A	G
chr10	122036732	C	T	C
chr10	122036857	C	T	C
chr10	122044523	A	G	A
chr10	122048288	G	A	G
chr10	122050883	T	C	T
chr10	122054318	C	T	C
chr10	122054322	T	C	T
chr10	122055160	T	C	T
chr10	122055566	G	A	G
chr10	122057145	C	T	C
chr10	122057209	G	A	G
chr10	122057225	A	C	A
chr10	122058226	C	T	C
chr10	122058236	T	G	T
chr10	122058239	A	G	A
chr10	122058257	T	C	T
chr10	122058295	C	T	C
chr10	122058320	C	A	C
chr10	122058411	C	T	C
chr10	122058412	A	G	A
chr10	122058456	C	G	C
chr10	122058591	A	G	A
chr10	122058647	T	A	T
chr10	122059163	A	C	A
chr10	122060736	C	T	C
chr10	122060742	G	T	G
chr10	122060990	C	T	C
chr10	122060999	G	C	G
chr10	122061150	C	T	C
chr10	122061256	T	C	T
chr10	122065392	C	A	C
chr10	122065432	G	A	G
chr10	122065538	T	C	T
chr10	122065543	T	C	T
chr10	122065969	C	T	C
chr10	122066023	T	C	T
chr10	122066320	A	G	A
chr10	122066338	T	C	T
chr10	122067638	G	A	G
chr10	122067733	G	A	G
chr10	122067743	A	G	A
chr10	122076627	G	T	G
chr10	122076676	C	T	C
chr10	122076708	C	G	C
chr10	122076865	A	G	A
chr10	122076875	C	T	C
chr10	122078577	C	T	C
chr10	122078578	A	G	A
chr10	122080470	T	C	T
chr10	122081063	G	A	G
chr10	122081209	T	A	T
chr10	122082027	T	C	T
chr10	122082573	C	G	C
chr10	122083294	C	T	C
chr10	122083438	T	G	T
chr10	122083694	T	C	T
chr10	122083735	A	G	A
chr10	122085818	A	T	A
chr10	122086051	C	T	C
chr10	122087004	A	C	A
chr10	122087073	A	C	A
chr10	122089375	G	A	G
chr10	122089393	G	A	G
chr10	122090383	A	G	A
chr10	122090963	G	A	G
chr10	122091807	C	T	C
chr10	122092579	T	C	T
chr10	122092596	G	A	G
chr10	122094895	T	A	T
chr10	122335354	C	C	A
chr10	122456979	C	C	G
chr10	122475734	C	C	T
chr10	122569321	A	A	G
chr10	122583692	C	C	G
chr10	122603161	G	G	A
chr10	122829568	G	G	C
chr10	122844599	T	T	C
chr10	122847004	G	G	C
chr10	122880531	G	G	C
chr10	122880644	T	T	A
chr10	122881314	C	C	T
chr10	122940404	A	A	G
chr10	122996921	T	T	C
chr10	122998585	G	G	A
chr10	123022787	A	A	G
chr10	123064730	C	C	T
chr10	123166985	A	A	C
chr10	123172584	A	A	G
chr10	123409393	G	G	T
chr10	123457438	G	G	T
chr10	123474262	G	G	C
chr10	123592583	G	G	T
chr10	123598624	G	G	A
chr10	123666565	A	A	G
chr10	123671825	A	A	C
chr10	123673296	G	G	C
chr10	125013627	C	C	T
chr10	128866738	C	C	A
chr11	7333554	C	C	A
chr11	7624045	C	T	C
chr11	8684874	G	A	G
chr11	11841034	C	C	T
chr11	14717808	G	G	A
chr11	18046327	C	C	A
chr11	21757038	C	T	C
chr11	24539357	A	A	C
chr11	24539366	G	G	A
chr11	24539698	G	G	A
chr11	24540790	G	G	A
chr11	24540872	G	G	A
chr11	24541045	A	A	G
chr11	24549328	C	C	G
chr11	24614412	T	T	G
chr11	24645010	C	C	A
chr11	29376591	C	C	A
chr11	34326121	G	A	G
chr11	34794287	G	T	G
chr11	34822249	A	G	A
chr11	34829332	A	G	A
chr11	34958742	A	A	C
chr11	35046445	C	A	C
chr11	35184760	A	A	C
chr11	36391827	G	A	G
chr11	36504809	G	G	A
chr11	36533495	A	A	T
chr11	36537529	T	T	C
chr11	36553132	G	G	T
chr11	36567277	G	G	T
chr11	36599493	G	G	A
chr11	36634175	G	G	A
chr11	36665955	T	T	C
chr11	36674165	A	A	G
chr11	36676894	G	G	C
chr11	36685885	T	T	C
chr11	36718652	C	C	G
chr11	36725923	G	G	C
chr11	36727458	A	A	T
chr11	36734215	A	A	C
chr11	36734435	C	C	T
chr11	36807993	A	A	G
chr11	36812621	C	C	T
chr11	36818898	T	T	A
chr11	36838126	A	A	C
chr11	36860529	C	T	C
chr11	36874335	A	A	T
chr11	36890411	C	G	C
chr11	36893147	A	A	C
chr11	36912015	A	A	T
chr11	36947812	G	C	G
chr11	36963416	G	G	T
chr11	36966199	C	C	T
chr11	36978450	T	T	C
chr11	37070091	G	G	T
chr11	37075167	T	T	C
chr11	37077847	T	T	G
chr11	37085583	T	T	A
chr11	37089771	C	C	A
chr11	37098495	A	A	G
chr11	37123135	C	C	G
chr11	37125148	A	A	T
chr11	37140417	T	T	G
chr11	37140523	G	G	T
chr11	37199100	C	C	A
chr11	37199867	C	C	G
chr11	37209266	A	A	T
chr11	37212826	T	T	G
chr11	37229020	A	A	T
chr11	37230046	C	C	T
chr11	37233756	G	G	T
chr11	37238683	C	A	C
chr11	37243620	T	G	T
chr11	37245468	G	G	A
chr11	37278310	A	A	C
chr11	37280236	T	T	C
chr11	37290588	T	T	A
chr11	37291166	C	C	A
chr11	37301190	T	T	C
chr11	37321301	T	C	T
chr11	37344448	A	A	T
chr11	37369864	A	A	G
chr11	37373678	T	T	G
chr11	37388118	C	C	A
chr11	37390600	T	T	A
chr11	37393565	T	T	A
chr11	37396348	C	C	T
chr11	37406171	G	G	C
chr11	37406173	A	A	C
chr11	37473012	A	A	C
chr11	37483462	G	G	A
chr11	37484601	T	T	C
chr11	37500494	A	A	T
chr11	37504042	T	T	A
chr11	37512063	A	A	T
chr11	37522952	C	C	T
chr11	37582048	C	C	G
chr11	37620084	G	G	A
chr11	37626819	A	A	C
chr11	37630596	G	T	G
chr11	37631703	G	A	G
chr11	37635416	C	C	G
chr11	37657461	T	T	C
chr11	37657604	C	C	T
chr11	37669092	G	A	G
chr11	37677569	T	T	G
chr11	37679818	A	A	T
chr11	37685214	A	A	C
chr11	37705707	T	T	C
chr11	37777840	C	A	C
chr11	37778355	T	T	A
chr11	37778762	C	C	T
chr11	37779345	G	G	A
chr11	37779436	G	G	A
chr11	37791117	C	C	G
chr11	37805903	G	G	A
chr11	37836092	C	C	G
chr11	37854598	C	C	A
chr11	37855574	G	G	T
chr11	37980814	T	T	C
chr11	37983783	C	C	T
chr11	38012264	T	T	C
chr11	38042853	G	G	T
chr11	38070013	C	C	T
chr11	38070774	C	C	T
chr11	38083736	A	A	T
chr11	38116709	T	T	G
chr11	38118468	C	C	T
chr11	38123318	C	T	C
chr11	38137603	T	T	C
chr11	38164816	C	C	G
chr11	38166626	A	A	T
chr11	38166697	T	T	G
chr11	38176028	A	A	C
chr11	38254819	C	C	A
chr11	38272793	C	C	T
chr11	38287852	C	T	C
chr11	38319029	G	G	A
chr11	38337225	G	G	A
chr11	38339211	T	T	C
chr11	38345366	T	T	G
chr11	38352522	G	G	C
chr11	38353322	C	C	T
chr11	38358118	G	G	C
chr11	38365845	G	G	C
chr11	38369614	T	T	A
chr11	38375765	T	T	C
chr11	38389197	G	G	A
chr11	38400123	G	G	A
chr11	38405224	A	A	C
chr11	38406122	G	G	A
chr11	38433169	G	G	A
chr11	38435445	A	A	C
chr11	38439796	A	A	G
chr11	38486990	C	C	T
chr11	38526099	A	A	T
chr11	38568104	A	A	T
chr11	38568429	T	T	A
chr11	38568971	C	C	G
chr11	38576574	G	G	A
chr11	38589582	T	T	C
chr11	38603126	T	T	A
chr11	38604874	A	A	G
chr11	38605515	C	C	T
chr11	38705004	A	A	C
chr11	38739392	C	C	T
chr11	38745505	C	C	T
chr11	38784278	G	G	C
chr11	38787433	A	A	G
chr11	38789422	C	C	T
chr11	38812540	C	C	A
chr11	38861061	C	C	T
chr11	38861239	G	G	T
chr11	38883262	C	T	C
chr11	38909514	C	C	A
chr11	38934324	C	C	T
chr11	38935492	G	G	A
chr11	38954128	G	G	T
chr11	38969987	A	A	T
chr11	38973425	T	T	C
chr11	39043123	T	C	T
chr11	39063657	C	T	C
chr11	39110480	C	C	T
chr11	39404183	A	G	A
chr11	39466903	G	T	G
chr11	39469001	T	A	T
chr11	39647630	G	A	G
chr11	39687882	T	A	T
chr11	39693427	G	T	G
chr11	39779622	C	T	C
chr11	39840405	G	T	G
chr11	39843910	C	T	C
chr11	39939323	A	C	A
chr11	39949068	A	G	A
chr11	40013233	G	T	G
chr11	40107513	G	T	G
chr11	40117773	G	T	G
chr11	40120845	T	A	T
chr11	40175961	T	C	T
chr11	40179823	T	G	T
chr11	40225450	C	A	C
chr11	40593435	G	C	G
chr11	40864744	G	T	G
chr11	40867676	C	T	C
chr11	40888559	A	C	A
chr11	40888981	A	G	A
chr11	41046758	G	T	G
chr11	41060636	C	T	C
chr11	41060814	A	G	A
chr11	41207964	G	A	G
chr11	41264592	T	C	T
chr11	41307650	G	A	G
chr11	41509794	C	T	C
chr11	41516377	C	A	C
chr11	41531245	C	G	C
chr11	41542153	G	T	G
chr11	41587434	T	A	T
chr11	41634447	A	C	A
chr11	41744489	T	C	T
chr11	41767401	T	C	T
chr11	41819284	A	A	G
chr11	41822763	T	G	T
chr11	41870505	A	A	T
chr11	41899180	T	T	C
chr11	41910105	T	T	C
chr11	41913893	A	A	T
chr11	41926512	G	G	T
chr11	41937164	A	A	G
chr11	41943880	T	T	C
chr11	41952010	T	T	C
chr11	41952764	G	G	T
chr11	41955339	A	A	C
chr11	41983161	T	T	A
chr11	41988479	T	T	G
chr11	42017513	A	A	G
chr11	42023829	C	C	T
chr11	42053181	A	A	C
chr11	42094641	A	A	T
chr11	42096231	G	G	A
chr11	42160668	A	G	A
chr11	42183961	G	G	A
chr11	42185874	A	A	G
chr11	42193107	T	T	C
chr11	42206486	A	A	T
chr11	42206514	T	T	C
chr11	42215587	G	G	A
chr11	42219228	C	C	A
chr11	42219426	C	C	A
chr11	42249396	C	C	A
chr11	42294704	A	A	C
chr11	42333451	T	T	C
chr11	42333453	T	T	G
chr11	42333462	T	T	G
chr11	42334884	G	G	A
chr11	42348021	G	G	A
chr11	42349966	A	A	C
chr11	42350539	A	A	T
chr11	42357592	G	G	C
chr11	42360974	C	C	T
chr11	42364686	C	C	T
chr11	42369490	A	A	G
chr11	42392238	C	C	A
chr11	42403605	G	G	A
chr11	42405171	T	T	A
chr11	42412187	A	A	C
chr11	42414587	G	G	T
chr11	42430441	G	G	A
chr11	42457921	C	C	A
chr11	42474165	A	A	C
chr11	42507088	C	C	A
chr11	42525607	T	T	G
chr11	42526542	G	G	A
chr11	42530900	A	A	G
chr11	42554107	A	A	C
chr11	42588124	G	G	A
chr11	42607591	G	G	A
chr11	42611283	G	G	A
chr11	42622939	C	C	T
chr11	42636183	C	T	C
chr11	42683509	G	G	T
chr11	42709656	A	A	G
chr11	42729957	C	C	T
chr11	42742250	A	A	G
chr11	42743702	A	A	C
chr11	42748855	C	C	G
chr11	42757865	G	G	A
chr11	42791226	A	A	G
chr11	42796380	T	T	C
chr11	42842847	A	A	T
chr11	42854103	T	T	A
chr11	42868474	C	C	T
chr11	42869146	C	C	A
chr11	42932101	G	G	A
chr11	42935706	G	G	T
chr11	42984260	G	G	A
chr11	43074951	T	T	C
chr11	43248416	T	T	G
chr11	43288255	C	C	G
chr11	43698479	C	T	C
chr11	43783549	G	G	T
chr11	43788027	G	G	A
chr11	43791849	T	T	C
chr11	43822068	G	G	A
chr11	43830592	G	G	T
chr11	43865599	G	A	G
chr11	44004537	G	A	G
chr11	44096668	A	A	C
chr11	44103873	C	C	A
chr11	44159812	A	A	G
chr11	44306069	G	G	T
chr11	44315311	G	A	G
chr11	44542030	T	T	G
chr11	44574298	C	T	C
chr11	44684324	A	A	T
chr11	44707698	G	G	A
chr11	44768797	A	G	A
chr11	44941740	G	T	G
chr11	44944922	A	C	A
chr11	45065018	A	A	G
chr11	45065061	C	C	A
chr11	45138929	G	G	C
chr11	45177013	C	C	T
chr11	45432202	T	G	T
chr11	46271744	C	T	C
chr11	46345186	C	T	C
chr11	46438834	C	A	C
chr11	46453029	G	C	G
chr11	46665641	C	A	C
chr11	46827211	G	A	G
chr11	46865284	G	A	G
chr11	46988709	C	G	C
chr11	47000477	C	A	C
chr11	47004938	T	C	T
chr11	47331848	A	C	A
chr11	49704044	C	A	C
chr11	50545262	A	A	G
chr11	50623995	G	G	T
chr11	50874233	C	C	A
chr11	50897771	G	G	A
chr11	50909624	T	T	C
chr11	50915818	T	T	C
chr11	51186662	C	C	T
chr11	52027773	T	T	A
chr11	52220400	T	T	C
chr11	52544825	A	A	C
chr11	52592361	C	C	A
chr11	52727190	G	G	A
chr11	53792665	T	T	C
chr11	53865205	C	C	T
chr11	54677962	C	C	T
chr11	58534903	G	G	A
chr11	61744971	G	G	A
chr11	63508968	G	G	C
chr11	65330550	C	C	T
chr11	65515432	A	A	G
chr11	65547573	G	G	A
chr11	72669352	T	T	C
chr11	74390965	A	A	T
chr11	79194566	G	G	A
chr11	81743340	C	C	G
chr11	84894878	C	C	T
chr11	85718214	C	G	C
chr11	85718232	C	T	C
chr11	89250708	G	G	T
chr11	92167493	G	G	A
chr11	92339899	G	G	T
chr11	96463173	G	G	T
chr11	98740050	C	C	T
chr11	99926234	T	T	G
chr11	104729710	G	G	T
chr11	112055009	A	A	C
chr11	119481779	C	C	T
chr12	3303562	C	C	T
chr12	6152675	G	G	A
chr12	6453541	A	T	A
chr12	6506474	C	C	G
chr12	8724977	T	T	C
chr12	9117315	C	C	T
chr12	10418304	C	C	A
chr12	10596200	C	C	T
chr12	16243445	T	T	C
chr12	16245479	C	C	A
chr12	16266352	A	A	T
chr12	16946714	G	G	A
chr12	18234894	T	G	T
chr12	18236357	C	C	T
chr12	18245631	T	T	G
chr12	18245700	T	T	C
chr12	18251483	T	T	C
chr12	18294828	T	T	G
chr12	18295200	T	T	G
chr12	18382816	T	T	G
chr12	19925200	T	T	C
chr12	21259243	A	C	A
chr12	21449170	A	G	A
chr12	21468590	A	T	A
chr12	21563986	C	C	A
chr12	21568922	G	T	G
chr12	25557619	A	T	A
chr12	25611673	G	A	G
chr12	25661534	G	G	T
chr12	31055133	C	C	T
chr12	33537103	G	G	A
chr12	34577749	G	G	A
chr12	35188476	C	C	T
chr12	37116418	A	A	C
chr12	41418410	G	G	T
chr12	44086432	G	G	A
chr12	49743420	T	T	C
chr12	49942929	T	T	G
chr12	49964248	T	T	C
chr12	50428056	A	A	G
chr12	51775869	G	G	C
chr12	53031202	A	A	G
chr12	55786915	G	G	A
chr12	57380814	C	C	T
chr12	61016312	G	G	A
chr12	63774436	A	A	C
chr12	68149706	T	T	A
chr12	68177866	C	C	A
chr12	68437077	T	T	C
chr12	68668232	G	G	T
chr12	69852627	C	C	T
chr12	77507973	T	T	C
chr12	90020627	A	G	A
chr12	90028692	G	T	G
chr12	90122898	C	G	C
chr12	90142476	C	A	C
chr12	90144118	A	G	A
chr12	90174289	C	T	C
chr12	90302826	C	A	C
chr12	90378432	G	T	G
chr12	90442993	G	C	G
chr12	90453707	G	C	G
chr12	90671866	G	A	G
chr12	90819833	C	G	C
chr12	91790531	G	G	A
chr12	91843635	G	G	T
chr12	91897587	G	C	G
chr12	92185252	G	A	G
chr12	92294941	A	A	T
chr12	92295726	A	A	T
chr12	92427451	C	C	A
chr12	92544866	A	A	G
chr12	94658195	C	C	T
chr12	95073613	C	C	T
chr12	95886843	T	T	G
chr12	97552126	C	C	T
chr12	100713227	C	C	T
chr12	108804555	C	C	T
chr12	114832517	G	C	G
chr12	115183363	G	A	G
chr12	117030561	G	G	T
chr12	118819607	C	C	T
chr12	119365361	C	C	T
chr12	121002681	G	G	A
chr13	7335411	T	T	C
chr13	9217317	C	C	A
chr13	17866218	A	A	T
chr13	19527186	G	G	A
chr13	21554076	T	T	C
chr13	24511514	T	T	C
chr13	26087538	A	A	G
chr13	26578229	C	C	T
chr13	27449541	G	A	G
chr13	27783951	T	G	T
chr13	31587670	C	C	T
chr13	32949124	G	G	A
chr13	34522072	C	C	A
chr13	35507092	G	G	C
chr13	35642705	C	C	G
chr13	36116509	C	C	T
chr13	37460064	G	G	A
chr13	39152626	C	T	C
chr13	39179873	C	C	G
chr13	45153880	C	C	A
chr13	65146594	A	A	C
chr13	65285391	G	G	A
chr13	67304647	G	G	A
chr13	67929423	T	T	C
chr13	68693748	T	T	G
chr13	68901219	T	T	G
chr13	71441281	G	G	T
chr13	73592533	C	C	T
chr13	76972390	T	T	G
chr13	79903341	T	T	A
chr13	82644539	C	C	A
chr13	84383100	A	A	G
chr13	84885937	G	G	T
chr13	86586256	C	C	A
chr13	89488975	A	A	T
chr13	101539474	C	C	A
chr13	103739756	G	T	G
chr13	103740708	C	T	C
chr13	103744584	A	G	A
chr13	103744612	T	C	T
chr13	103746928	A	T	A
chr13	103747085	A	C	A
chr13	103754115	T	T	G
chr13	103794667	A	T	A
chr13	103870616	T	C	T
chr13	104043007	G	A	G
chr13	104044504	G	T	G
chr13	104047400	T	G	T
chr13	104131047	G	C	G
chr13	104162702	A	T	A
chr13	104187638	G	A	G
chr13	104626107	T	C	T
chr13	104653176	T	T	C
chr13	105478959	T	C	T
chr13	105479272	T	C	T
chr13	105549062	T	C	T
chr13	106006346	G	G	A
chr13	106473975	T	C	T
chr13	106477421	G	C	G
chr13	106719355	G	A	G
chr13	106719708	T	A	T
chr13	106719818	G	T	G
chr13	106727715	T	C	T
chr13	106739998	G	A	G
chr13	106772529	T	G	T
chr13	106833636	G	C	G
chr13	106852286	C	A	C
chr13	106853644	T	G	T
chr13	106861662	G	A	G
chr13	106866333	C	A	C
chr13	106868938	A	T	A
chr13	106873309	C	T	C
chr13	106881322	C	G	C
chr13	106884991	G	A	G
chr13	106888500	C	A	C
chr13	106942667	A	T	A
chr13	106947841	C	A	C
chr13	106948192	C	T	C
chr13	107204924	T	A	T
chr13	107281076	C	T	C
chr13	107316276	G	G	A
chr13	107359717	T	G	T
chr13	107425705	C	G	C
chr13	108027318	A	A	C
chr13	108075378	T	T	C
chr13	108154259	C	C	A
chr13	110413889	A	A	C
chr13	110470937	G	G	A
chr13	110545094	T	T	G
chr13	110638681	C	C	G
chr13	110639319	G	G	A
chr13	110726690	G	G	A
chr13	110733700	A	A	C
chr13	110834038	A	A	G
chr13	110944961	C	C	A
chr13	110950458	C	C	A
chr13	111050164	A	A	C
chr13	111093350	G	G	T
chr13	111142933	C	C	T
chr13	111156185	A	A	C
chr13	111374591	A	T	A
chr13	111427865	C	T	C
chr13	111463165	A	A	C
chr13	111483580	T	T	C
chr13	111536854	G	A	G
chr13	111592906	T	T	C
chr13	111621995	A	A	G
chr13	112501452	G	G	A
chr13	112609757	C	T	C
chr13	112641478	C	T	C
chr13	112676826	G	A	G
chr13	112761453	C	A	C
chr13	112928267	C	T	C
chr13	112970089	G	T	G
chr13	112983499	G	A	G
chr13	112983532	T	C	T
chr13	113030017	T	A	T
chr13	113055203	C	G	C
chr13	113383300	G	C	G
chr13	113437145	C	C	T
chr13	113458706	A	T	A
chr13	113605891	G	A	G
chr13	113704579	G	C	G
chr13	113834220	A	T	A
chr13	113835552	A	T	A
chr13	113847441	C	T	C
chr13	113869609	T	A	T
chr13	113918322	T	C	T
chr13	113923750	A	T	A
chr13	114094416	T	C	T
chr13	114111670	A	T	A
chr13	114173241	G	A	G
chr13	114223885	T	G	T
chr13	114249474	A	C	A
chr13	114258034	T	C	T
chr13	114278382	T	C	T
chr13	114304204	A	T	A
chr13	114446520	C	T	C
chr13	114479851	T	G	T
chr13	114486192	T	G	T
chr13	114549904	A	C	A
chr13	114550482	C	A	C
chr13	114599064	G	A	G
chr13	114649366	A	G	A
chr13	114656097	G	A	G
chr13	114727039	A	T	A
chr13	114736423	A	G	A
chr13	114745480	G	A	G
chr13	114784235	G	T	G
chr13	114804938	G	A	G
chr13	114855731	G	T	G
chr13	115099103	G	C	G
chr13	115103972	G	A	G
chr13	115148214	G	A	G
chr13	115209600	A	T	A
chr13	115221647	C	T	C
chr13	115222114	A	G	A
chr13	115274312	G	A	G
chr13	115361660	T	C	T
chr13	115367747	T	C	T
chr13	115373727	G	C	G
chr13	115393975	C	G	C
chr13	115401569	A	T	A
chr13	115446391	G	A	G
chr13	115449052	C	A	C
chr13	115486157	G	A	G
chr13	115490047	C	T	C
chr13	115520371	T	A	T
chr13	115567449	T	A	T
chr13	115598595	A	C	A
chr13	115599406	C	A	C
chr13	115619441	T	C	T
chr13	115634232	C	T	C
chr13	115668323	A	T	A
chr13	115705696	C	G	C
chr13	115709345	C	T	C
chr13	115725675	A	C	A
chr13	115738457	A	C	A
chr13	115763210	G	A	G
chr13	115763956	T	C	T
chr13	115787810	C	G	C
chr13	115793523	C	T	C
chr13	115821293	T	A	T
chr13	115821672	A	C	A
chr13	115825039	G	T	G
chr13	115835983	T	C	T
chr13	115920812	T	G	T
chr13	115973986	A	G	A
chr13	115990807	G	C	G
chr13	116025025	G	A	G
chr13	116038513	A	G	A
chr13	116043799	A	C	A
chr13	116043986	C	T	C
chr13	116060445	C	T	C
chr13	116062844	A	G	A
chr13	116075846	C	T	C
chr13	116098426	G	T	G
chr13	116104670	T	A	T
chr13	116106805	A	T	A
chr13	116121193	C	A	C
chr13	116138099	T	C	T
chr13	116152734	C	T	C
chr13	116169364	A	G	A
chr13	116179905	A	G	A
chr13	116211151	T	G	T
chr13	116232022	G	C	G
chr13	116256250	C	G	C
chr13	116259221	A	G	A
chr13	116268251	T	G	T
chr13	116316951	A	G	A
chr13	116332376	T	T	A
chr13	116348786	T	C	T
chr13	116348790	T	A	T
chr13	116384650	A	A	T
chr13	116404628	C	T	C
chr13	116414856	G	A	G
chr13	116448494	G	A	G
chr13	116451418	T	G	T
chr13	116461796	T	C	T
chr13	116468247	A	T	A
chr13	116482215	C	T	C
chr13	116488084	A	C	A
chr13	116490894	A	G	A
chr13	116511209	T	A	T
chr13	116570297	C	T	C
chr13	116588525	T	A	T
chr13	116611831	A	G	A
chr13	116616955	A	G	A
chr13	116624271	G	A	G
chr13	116626959	T	C	T
chr13	116642021	A	T	A
chr13	116642654	G	A	G
chr13	116657881	T	A	T
chr13	116659401	A	A	G
chr13	116693532	T	T	C
chr13	116726561	A	G	A
chr13	116764748	C	T	C
chr13	116791060	G	T	G
chr13	116805878	C	T	C
chr13	116819793	A	G	A
chr13	116819839	G	A	G
chr13	116838812	A	T	A
chr13	116840234	A	C	A
chr13	116845083	C	T	C
chr13	116848532	A	C	A
chr13	116902329	G	A	G
chr13	116912396	G	C	G
chr13	116915267	T	G	T
chr13	116930192	A	A	T
chr13	116930680	A	A	C
chr13	116947059	G	G	T
chr13	116970079	G	G	A
chr13	116970202	G	G	T
chr13	116970245	C	A	C
chr13	116989671	G	A	G
chr13	117042788	C	C	G
chr13	117043190	C	C	T
chr13	117050151	C	T	C
chr13	117061631	A	A	T
chr13	117075225	T	C	T
chr13	117091098	G	T	G
chr13	117145409	C	C	T
chr13	117174072	C	G	C
chr13	117178714	C	C	A
chr13	117205820	G	T	G
chr13	117220531	C	C	G
chr13	117223649	A	A	G
chr13	117225798	C	C	T
chr13	117227144	G	G	T
chr13	117228463	T	C	T
chr13	117234357	T	A	T
chr13	117271603	T	C	T
chr13	117280864	G	T	G
chr13	117282696	C	T	C
chr13	117309980	C	G	C
chr13	117324321	G	T	G
chr13	117344989	G	G	C
chr13	117402258	C	G	C
chr13	117408658	C	T	C
chr13	117409497	C	A	C
chr13	117438152	G	C	G
chr13	117440910	A	G	A
chr13	117483802	C	T	C
chr13	117488175	G	G	C
chr13	117575961	A	A	C
chr13	117611578	T	G	T
chr13	117634949	C	C	T
chr13	117637984	G	C	G
chr13	117654221	C	T	C
chr13	117676127	C	A	C
chr13	117748556	G	G	T
chr13	117756594	C	T	C
chr13	117768660	A	G	A
chr13	117838211	G	G	A
chr13	117885442	T	A	T
chr13	117891485	T	A	T
chr13	117895432	A	G	A
chr13	117989066	C	A	C
chr13	118018816	A	G	A
chr13	118033552	T	A	T
chr13	118066730	A	T	A
chr13	118115891	G	C	G
chr13	118186114	G	T	G
chr13	118195703	A	C	A
chr13	118195863	T	C	T
chr13	118199226	C	T	C
chr13	118209397	C	T	C
chr13	118221831	C	T	C
chr13	118270783	C	A	C
chr13	118272467	C	A	C
chr13	118279909	C	T	C
chr13	118283753	T	G	T
chr13	118352529	T	G	T
chr13	118353200	T	C	T
chr13	118367350	T	T	G
chr13	118409420	T	T	A
chr13	118422591	A	A	T
chr13	118434061	G	G	A
chr13	118434526	T	T	C
chr13	118448307	C	C	T
chr13	118450484	T	T	C
chr13	118457780	T	T	C
chr13	118458531	C	C	A
chr13	118461942	C	C	G
chr13	118488990	G	G	A
chr13	118493079	T	T	C
chr13	118496762	A	A	C
chr13	118504881	T	T	G
chr13	118514073	G	G	T
chr13	118517716	G	G	T
chr13	118531248	A	A	G
chr13	118558505	C	C	G
chr13	118578083	C	C	A
chr13	118599385	T	T	C
chr13	118645715	T	T	C
chr13	118662461	T	T	G
chr13	118671622	C	C	T
chr13	118671851	C	C	G
chr13	118697176	T	T	C
chr13	118703489	T	T	C
chr13	118703524	A	A	G
chr13	118723826	G	G	A
chr13	118725866	A	A	G
chr13	118726633	T	T	A
chr13	118728137	C	C	G
chr13	118829853	A	C	A
chr13	118858444	G	A	G
chr13	118881760	A	T	A
chr13	118907051	G	T	G
chr13	118914258	C	T	C
chr13	118935692	T	C	T
chr13	119002974	A	T	A
chr13	119044015	A	C	A
chr13	119105466	G	T	G
chr13	119133002	C	A	C
chr13	119149308	C	T	C
chr13	119188710	A	C	A
chr13	119207413	C	T	C
chr13	119276450	G	C	G
chr13	119280375	C	A	C
chr13	119290376	A	G	A
chr13	119291586	G	A	G
chr13	119304254	C	A	C
chr13	119306840	A	G	A
chr13	119333864	C	A	C
chr13	119349010	G	A	G
chr13	119359727	T	A	T
chr13	119506126	T	C	T
chr13	119510355	C	G	C
chr13	119520349	C	G	C
chr13	119542285	A	G	A
chr13	119548406	G	A	G
chr13	119548943	C	A	C
chr13	119607809	G	A	G
chr13	119656003	A	G	A
chr13	119672882	C	A	C
chr13	119761066	G	A	G
chr13	119832421	A	G	A
chr13	119838813	C	A	C
chr13	119872629	G	C	G
chr13	119936579	G	A	G
chr13	120007867	A	C	A
chr13	120021623	C	T	C
chr13	120051245	T	G	T
chr13	120053168	T	C	T
chr13	120059549	C	C	T
chr13	120157572	G	G	A
chr13	120159268	G	G	C
chr13	120242508	G	G	A
chr13	120278659	A	A	C
chr13	120280032	C	C	G
chr13	120281270	C	C	T
chr13	120282112	G	G	T
chr13	120283603	C	T	C
chr14	33006326	T	T	A
chr14	45607461	C	C	T
chr14	52703574	C	C	T
chr14	55996143	A	A	G
chr14	56021020	T	T	A
chr14	56076390	C	C	T
chr14	56076733	T	T	G
chr14	56431874	T	T	C
chr14	56738867	T	T	C
chr14	56770619	C	C	G
chr14	56791965	T	T	G
chr14	56899672	A	A	G
chr14	57122271	G	G	C
chr14	58062792	G	G	A
chr14	58103574	T	T	G
chr14	58567579	G	G	A
chr14	58577451	C	C	T
chr14	58652224	T	T	C
chr14	58908193	A	A	C
chr14	59171815	A	A	C
chr14	59180732	T	T	A
chr14	59723279	C	C	A
chr14	60381517	T	T	C
chr14	60390054	G	G	C
chr14	60665282	A	A	G
chr14	67192939	G	G	T
chr14	69065054	T	T	G
chr14	69671563	C	C	T
chr14	69978621	G	G	A
chr14	72039955	G	G	T
chr14	73653607	G	G	A
chr14	75299245	C	C	T
chr14	76407515	G	G	A
chr14	78694771	T	T	A
chr14	78711648	A	A	C
chr14	81497565	G	G	T
chr14	82011489	C	C	A
chr14	86525106	T	T	C
chr14	89129157	G	G	A
chr14	89974753	A	G	A
chr14	93070091	T	T	G
chr14	93768794	A	A	G
chr14	93927567	C	C	A
chr14	94119722	C	C	T
chr14	95232986	C	C	T
chr14	96034877	A	A	C
chr14	96354232	A	A	T
chr14	96484211	C	C	A
chr14	96816223	T	T	C
chr14	96931903	T	T	A
chr14	96999548	G	G	T
chr14	97633580	A	A	G
chr14	98362760	G	G	A
chr14	101098058	C	T	C
chr14	101299003	A	G	A
chr14	101300594	G	A	G
chr14	101301676	C	G	C
chr14	101320814	G	G	A
chr14	101336500	T	T	C
chr14	101337354	G	A	G
chr14	101337526	G	T	G
chr14	101338591	C	T	C
chr14	101341028	C	T	C
chr14	101347705	G	A	G
chr14	101349064	G	A	G
chr14	101349330	G	A	G
chr14	101349795	T	T	C
chr14	101350470	G	A	G
chr14	101351779	A	A	G
chr14	101352763	G	A	G
chr14	101513476	T	C	T
chr14	101566423	A	T	A
chr14	101566444	A	G	A
chr14	101570279	G	A	G
chr14	101571587	C	T	C
chr14	101571823	G	A	G
chr14	101576255	A	G	A
chr14	101577012	C	T	C
chr14	101577225	G	A	G
chr14	101577277	G	A	G
chr14	101577328	A	G	A
chr14	101577332	G	C	G
chr14	101577431	A	G	A
chr14	101577550	G	A	G
chr14	101577622	C	T	C
chr14	101577716	T	A	T
chr14	101577801	G	T	G
chr14	101577821	T	G	T
chr14	101577926	T	A	T
chr14	101579045	T	C	T
chr14	101579277	G	A	G
chr14	101580151	T	C	T
chr14	101580384	T	A	T
chr14	101580449	A	G	A
chr14	101580519	T	C	T
chr14	101580550	G	A	G
chr14	101580799	T	C	T
chr14	101581429	G	A	G
chr14	101581439	G	A	G
chr14	101582134	T	G	T
chr14	101602755	A	G	A
chr14	101687614	T	C	T
chr14	101840822	T	A	T
chr14	101840923	T	C	T
chr14	101841088	A	G	A
chr14	101842114	A	G	A
chr14	101842278	G	A	G
chr14	101843501	T	C	T
chr14	101843658	C	T	C
chr14	101845876	A	C	A
chr14	101846937	G	T	G
chr14	101847124	G	A	G
chr14	101847185	C	A	C
chr14	101847712	C	A	C
chr14	101848394	T	C	T
chr14	101848623	T	C	T
chr14	101848688	G	A	G
chr14	101848806	A	T	A
chr14	101848953	A	G	A
chr14	101849005	T	C	T
chr14	101850368	A	G	A
chr14	101851058	G	A	G
chr14	101851364	A	T	A
chr14	101851999	T	C	T
chr14	101852023	G	T	G
chr14	101852681	C	G	C
chr14	101852696	G	A	G
chr14	101852753	G	C	G
chr14	101852756	T	C	T
chr14	101853239	T	C	T
chr14	101853689	A	T	A
chr14	101853755	A	G	A
chr14	101854623	C	T	C
chr14	101854683	C	T	C
chr14	101854780	T	C	T
chr14	101854887	C	T	C
chr14	101854893	A	G	A
chr14	101854917	T	C	T
chr14	101854943	G	A	G
chr14	101854953	G	A	G
chr14	101854969	C	T	C
chr14	101855440	A	G	A
chr14	101855753	A	G	A
chr14	101855768	G	A	G
chr14	101858091	T	C	T
chr14	101858138	G	A	G
chr14	101858690	T	C	T
chr14	101859378	C	T	C
chr14	101860836	C	T	C
chr14	101861490	C	T	C
chr14	101863746	A	G	A
chr14	102266272	T	A	T
chr14	102367414	T	C	T
chr14	102385690	T	G	T
chr14	102630971	A	G	A
chr14	102924087	T	C	T
chr14	102924487	A	G	A
chr14	102925325	G	A	G
chr14	102926862	A	G	A
chr14	102927057	T	C	T
chr14	102927070	G	A	G
chr14	102927300	C	A	C
chr14	102931568	T	A	T
chr14	102931844	A	G	A
chr14	102931853	T	C	T
chr14	102931885	T	A	T
chr14	102931893	A	G	A
chr14	102931968	A	G	A
chr14	102932117	T	G	T
chr14	102932193	T	C	T
chr14	102932242	A	T	A
chr14	102932576	G	A	G
chr14	102932594	G	A	G
chr14	102932722	G	A	G
chr14	102932742	C	T	C
chr14	102932778	A	T	A
chr14	102933407	C	T	C
chr14	102933439	T	G	T
chr14	102933488	T	C	T
chr14	102933553	T	A	T
chr14	102934307	C	G	C
chr14	102934310	T	C	T
chr14	102934385	T	C	T
chr14	102938698	G	A	G
chr14	102938706	T	C	T
chr14	102938814	C	T	C
chr14	102938834	C	T	C
chr14	102938850	A	T	A
chr14	102938872	G	A	G
chr14	102938943	C	T	C
chr14	102939057	C	T	C
chr14	102939214	C	T	C
chr14	102939403	T	A	T
chr14	102939572	G	T	G
chr14	102940274	G	A	G
chr14	102940429	A	G	A
chr14	102940512	A	G	A
chr14	102942228	G	A	G
chr14	102942385	T	C	T
chr14	102942826	G	C	G
chr14	102942833	G	C	G
chr14	102942875	T	A	T
chr14	102944006	C	G	C
chr14	102944014	A	C	A
chr14	103019764	C	T	C
chr14	103019766	C	T	C
chr14	103020150	A	G	A
chr14	103020266	T	C	T
chr14	103020647	T	C	T
chr14	103021245	A	C	A
chr14	103021370	T	A	T
chr14	103022855	A	G	A
chr14	103026990	A	C	A
chr14	103031843	T	C	T
chr14	103040179	C	A	C
chr14	103041549	A	T	A
chr14	103041595	A	T	A
chr14	103043462	T	C	T
chr14	103043609	G	A	G
chr14	103043781	G	A	G
chr14	103044229	T	C	T
chr14	103044247	C	A	C
chr14	103044368	T	G	T
chr14	103044736	C	T	C
chr14	103046393	A	C	A
chr14	103061488	G	A	G
chr14	103062430	T	A	T
chr14	103063577	C	T	C
chr14	103075715	T	C	T
chr14	103092391	T	C	T
chr14	103094205	G	A	G
chr14	103096125	G	T	G
chr14	103097953	A	C	A
chr14	103099159	A	G	A
chr14	103104500	A	G	A
chr14	103109663	G	A	G
chr14	103116301	G	T	G
chr14	103118237	G	A	G
chr14	103118261	T	A	T
chr14	103126115	T	C	T
chr14	103126151	A	G	A
chr14	103126800	G	T	G
chr14	103128616	G	A	G
chr14	103131364	A	G	A
chr14	103133397	A	G	A
chr14	103287538	C	T	C
chr14	103287647	G	A	G
chr14	103287697	C	T	C
chr14	103287916	C	T	C
chr14	103287945	C	A	C
chr14	103287988	T	C	T
chr14	103288123	G	A	G
chr14	103289318	A	T	A
chr14	103289457	C	T	C
chr14	103290138	C	T	C
chr14	103290396	A	G	A
chr14	103290802	T	C	T
chr14	103291178	G	A	G
chr14	103292548	C	T	C
chr14	103293269	T	C	T
chr14	103293287	C	T	C
chr14	103296656	G	T	G
chr14	103458114	A	A	T
chr14	103470458	C	C	A
chr14	104744750	G	G	T
chr14	105468027	G	G	A
chr14	105488221	A	A	G
chr14	105520357	T	T	C
chr14	105650481	T	T	G
chr14	105753121	T	T	G
chr14	105753253	A	A	G
chr14	105757461	C	C	T
chr14	105758384	C	C	T
chr14	106252435	C	C	G
chr14	106325789	C	C	A
chr14	106391715	A	A	G
chr14	106462829	A	A	G
chr14	106484449	C	C	A
chr14	106507164	T	T	A
chr14	106602886	G	G	A
chr14	106634486	G	G	T
chr14	106635166	A	A	T
chr14	106647170	G	G	A
chr14	106655139	C	C	A
chr14	106660863	T	T	C
chr14	107140558	T	T	C
chr14	107148857	C	C	A
chr14	107152781	G	G	A
chr14	107203536	A	A	T
chr14	107273190	T	T	A
chr14	107277605	G	G	A
chr14	107324794	A	A	T
chr14	107338910	G	G	A
chr14	107342604	A	A	G
chr14	107347465	C	C	A
chr14	107409124	A	A	C
chr14	107441584	G	G	C
chr14	107445643	T	T	C
chr14	107445704	C	C	T
chr14	107577414	C	C	A
chr14	107585290	G	G	C
chr14	107592456	A	A	C
chr14	107595231	A	A	T
chr14	107612949	A	A	G
chr14	107623609	A	A	G
chr14	107635429	T	T	A
chr14	107636121	G	G	T
chr14	107636782	C	C	T
chr14	107642425	A	A	T
chr14	107661038	G	G	T
chr14	107662913	T	T	C
chr14	107704314	T	T	G
chr14	107708490	C	C	G
chr14	107724986	T	T	A
chr14	107740010	G	G	T
chr14	107753372	C	C	T
chr14	107855598	C	C	A
chr14	107879259	A	A	T
chr14	107902533	C	C	A
chr14	108417176	G	G	A
chr14	108421970	A	A	T
chr14	108430722	G	G	A
chr14	108430925	A	A	C
chr14	108477633	A	A	C
chr14	109815418	G	G	T
chr14	109834217	G	G	A
chr14	109859893	A	A	G
chr14	109876122	A	A	C
chr14	109876331	T	T	G
chr14	109882503	A	A	T
chr14	109893703	A	A	C
chr14	109897555	C	C	A
chr14	109906282	C	C	T
chr14	109918787	A	A	C
chr14	109925388	C	C	T
chr14	109939765	C	C	G
chr14	109942047	T	T	C
chr14	109951789	G	G	A
chr14	109964046	A	A	T
chr14	109988390	T	T	G
chr14	110001900	T	T	C
chr14	110002057	C	C	A
chr14	110007273	G	G	A
chr14	110014334	A	A	C
chr14	110015313	C	C	A
chr14	110015521	G	G	T
chr14	110038215	T	T	C
chr14	110047344	T	T	C
chr14	110060125	T	T	A
chr14	110061154	G	G	C
chr14	110076813	A	A	C
chr14	110085708	A	A	T
chr14	110100634	T	T	A
chr14	110100736	A	A	C
chr14	110111186	A	A	C
chr14	110119473	G	G	T
chr14	110125478	T	T	A
chr14	110128351	C	C	T
chr14	110132909	T	T	C
chr14	110135671	C	C	T
chr14	110178069	T	T	C
chr14	110205139	G	G	A
chr14	110206805	A	A	G
chr14	110284656	G	G	A
chr14	110286481	C	C	A
chr14	110286591	A	A	T
chr14	110290594	A	A	C
chr14	110346336	G	G	T
chr14	110348000	G	G	T
chr14	110352225	A	A	T
chr14	110353508	T	T	A
chr14	110355106	C	C	A
chr14	110356855	A	A	T
chr14	110379760	G	G	A
chr14	110381020	C	C	A
chr14	110400610	T	T	G
chr14	110408756	T	T	C
chr14	110408878	A	A	G
chr14	110422825	C	C	T
chr14	110423324	A	A	C
chr14	110430779	T	T	C
chr14	110430960	G	G	T
chr14	110452829	A	A	T
chr14	110474337	T	T	C
chr14	110478325	A	A	G
chr14	110489950	G	G	T
chr14	110494983	C	C	T
chr14	110500144	T	T	A
chr14	110500222	A	A	G
chr14	110514238	T	T	A
chr14	110520516	T	T	G
chr14	110521568	C	C	G
chr14	110521644	T	T	A
chr14	110528974	C	C	A
chr14	110531459	G	G	T
chr14	110533499	T	T	G
chr14	110549955	G	G	T
chr14	110557459	G	G	T
chr14	110567655	G	G	A
chr14	110569062	G	G	T
chr14	110585459	A	A	G
chr14	110594762	T	T	C
chr14	110597697	C	C	T
chr14	110597698	A	A	G
chr14	110602388	T	T	G
chr14	110607578	T	T	A
chr14	110609151	G	G	T
chr14	110628364	C	C	A
chr14	110629210	C	C	G
chr14	110638600	A	A	C
chr14	110678301	T	T	G
chr14	110691031	G	G	T
chr14	110692340	A	A	C
chr14	110710573	G	G	C
chr14	110720017	C	C	G
chr14	110725371	G	G	A
chr14	110738617	T	T	A
chr14	110749328	G	G	C
chr14	110794379	A	A	C
chr14	110795154	A	A	T
chr14	110797207	T	T	G
chr14	110799539	C	C	A
chr14	110816774	C	C	G
chr14	110818248	A	A	C
chr14	110829248	A	A	G
chr14	110832031	C	C	A
chr14	110838910	T	T	A
chr14	110847835	A	A	T
chr14	110854541	A	A	T
chr14	110857250	T	T	A
chr14	110857573	C	C	T
chr14	110858992	C	C	A
chr14	110869569	C	C	A
chr14	110870713	C	C	A
chr14	110909201	A	A	G
chr14	110926465	G	G	A
chr14	110931671	T	T	A
chr14	110932954	C	C	T
chr14	110939204	A	A	C
chr14	110942250	T	T	C
chr14	110945958	T	T	C
chr14	110960306	C	C	G
chr14	110984058	G	G	A
chr14	111000797	T	T	C
chr14	111005155	T	T	A
chr14	111014872	A	A	G
chr14	111021375	A	A	T
chr14	111021558	G	G	C
chr14	111023773	C	C	A
chr14	111028621	G	G	A
chr14	111032923	T	T	C
chr14	111051627	A	A	G
chr14	111051712	A	A	G
chr14	111067382	C	C	T
chr14	111096236	A	A	T
chr14	111103131	A	A	C
chr14	111182256	C	C	G
chr14	111182487	T	T	A
chr14	111183879	C	C	A
chr14	111192413	A	A	G
chr14	111246688	C	C	T
chr14	111254343	C	C	A
chr14	111288308	A	A	C
chr14	111295107	C	C	T
chr14	111303351	A	A	G
chr14	111335034	T	T	A
chr14	111345457	G	G	A
chr14	111376384	C	C	T
chr14	111400275	G	G	A
chr14	111408625	T	T	G
chr14	111418496	C	C	T
chr14	111468287	T	T	G
chr14	111487488	C	C	A
chr14	111501122	G	G	C
chr14	111504601	C	C	G
chr14	111510444	C	C	G
chr14	111510474	G	G	A
chr14	111513382	T	T	A
chr14	111518064	A	A	G
chr14	111523975	A	A	T
chr14	111526338	T	T	G
chr14	111528533	A	A	T
chr14	111529672	C	C	T
chr14	111530508	C	C	T
chr14	111547697	C	C	G
chr14	111563976	C	C	A
chr14	111566991	T	T	C
chr14	111573658	G	G	C
chr14	111581227	T	T	A
chr14	111582057	A	A	G
chr14	111595557	T	T	C
chr14	111596738	A	A	T
chr14	111597613	A	A	T
chr14	111621486	A	A	G
chr14	111644622	C	C	A
chr14	111647687	T	T	A
chr14	111664147	A	A	T
chr14	111673643	T	T	C
chr14	111703702	T	T	G
chr14	111706152	C	C	T
chr14	111755593	T	T	A
chr14	111759597	A	A	C
chr14	111766819	G	G	T
chr14	111771575	T	T	A
chr14	111772414	C	C	T
chr14	111772589	A	A	T
chr14	111773064	A	A	C
chr14	111791641	C	C	G
chr14	111798034	C	C	G
chr14	111798837	A	A	G
chr14	111804198	T	T	A
chr14	111808959	C	C	T
chr14	111818939	A	A	T
chr14	111821533	G	G	C
chr14	111832949	A	A	T
chr14	111864393	G	G	A
chr15	3327364	C	C	T
chr15	3750284	A	A	C
chr15	14249049	A	A	T
chr15	14255240	G	G	A
chr15	14260540	C	C	A
chr15	14264994	C	C	A
chr15	14268008	T	T	G
chr15	14269673	A	A	G
chr15	14269691	T	T	C
chr15	14269694	T	T	C
chr15	14270345	T	T	A
chr15	14291304	T	T	G
chr15	14306359	C	C	G
chr15	14307352	T	T	A
chr15	14340886	T	T	G
chr15	14355401	G	G	A
chr15	14374697	T	T	C
chr15	14379971	A	A	T
chr15	14439341	C	C	A
chr15	14480195	A	A	G
chr15	14480361	T	T	C
chr15	14492504	A	A	G
chr15	14494169	A	A	G
chr15	14494390	C	C	T
chr15	14517066	A	A	G
chr15	14527050	T	T	G
chr15	14527192	C	C	G
chr15	14596072	C	C	T
chr15	14599120	A	A	G
chr15	14638981	G	G	T
chr15	20757761	C	T	C
chr15	20866067	C	G	C
chr15	20877072	T	T	G
chr15	20879175	G	G	A
chr15	21143316	T	G	T
chr15	21151371	A	T	A
chr15	21152124	T	G	T
chr15	21186846	G	A	G
chr15	21187595	T	A	T
chr15	21203333	A	C	A
chr15	21206806	G	A	G
chr15	21252871	T	G	T
chr15	21521571	A	A	C
chr15	21557751	G	G	T
chr15	21558355	T	T	G
chr15	21565212	T	T	C
chr15	21620492	C	C	G
chr15	21644653	T	T	C
chr15	21646210	A	A	C
chr15	21652740	G	G	A
chr15	21653796	A	A	T
chr15	21696941	C	C	A
chr15	21702839	T	T	A
chr15	21704955	A	A	C
chr15	21735093	T	T	C
chr15	21764179	G	G	A
chr15	23409692	T	C	T
chr15	24375560	T	T	C
chr15	32849511	G	A	G
chr15	40826405	G	G	C
chr15	41028727	A	A	G
chr15	41375359	G	G	A
chr15	43043671	T	T	G
chr15	45460350	C	C	T
chr15	49240409	A	A	G
chr15	49731798	G	G	C
chr15	57163675	C	C	A
chr15	59489969	T	T	A
chr15	62381970	C	C	A
chr15	72137908	G	G	A
chr15	73003729	G	G	A
chr15	85607168	A	A	G
chr15	86364675	C	C	T
chr15	93592455	T	T	C
chr15	96266582	C	C	T
chr15	97912904	T	T	C
chr15	102298903	C	C	T
chr16	36613941	A	A	G
chr16	37427421	A	A	C
chr16	37433001	T	T	C
chr16	37528595	T	T	C
chr16	37921401	G	G	T
chr16	37952633	A	G	A
chr16	38077539	A	G	A
chr16	38097634	G	C	G
chr16	38188412	A	A	G
chr16	55124814	A	A	C
chr16	59002474	G	G	A
chr16	60167927	T	T	G
chr16	62041469	A	A	G
chr16	62924169	C	C	T
chr16	63808583	G	G	T
chr16	65900885	G	G	C
chr16	67180066	G	G	T
chr16	67691617	T	C	T
chr16	68162738	G	G	A
chr16	68428201	T	T	A
chr16	69303698	A	A	C
chr16	71043491	T	T	C
chr16	71064490	G	G	T
chr16	74901477	T	T	A
chr16	74907564	G	G	A
chr16	74913148	C	C	T
chr16	74940525	G	G	A
chr16	74941007	C	C	T
chr16	74941291	C	C	A
chr16	74954226	C	C	G
chr16	74960529	T	T	G
chr16	75032969	A	A	G
chr16	75063366	A	A	G
chr16	75066093	A	A	G
chr16	75075839	A	A	T
chr16	75076396	G	G	A
chr16	75643250	C	C	T
chr16	75659176	C	C	A
chr16	75719803	G	G	A
chr16	75720744	A	A	C
chr16	75723689	C	C	A
chr16	75754664	A	A	C
chr16	75770787	T	T	C
chr16	75774987	G	G	T
chr16	75776888	C	C	T
chr16	75860733	C	C	G
chr16	75876254	G	G	A
chr16	75877140	C	C	T
chr16	75878050	G	G	C
chr16	75890773	A	A	G
chr16	76382872	A	A	T
chr16	76733470	T	T	A
chr16	76733879	A	A	G
chr16	76764881	T	T	G
chr16	76818842	T	T	G
chr16	76842799	T	T	G
chr16	76848319	C	T	C
chr16	76869202	G	G	T
chr16	76895317	A	A	C
chr16	76895318	G	G	T
chr16	76897000	G	G	T
chr16	77002011	A	A	T
chr16	77114635	G	G	C
chr16	77306145	A	A	C
chr16	77311790	T	T	G
chr16	77344483	A	A	T
chr16	79199568	A	A	G
chr16	79231394	C	C	G
chr16	79232089	C	C	T
chr16	79296366	C	C	G
chr16	79679151	T	T	G
chr16	79714210	C	C	A
chr16	79748969	C	A	C
chr16	79981348	C	C	T
chr16	80082201	C	C	G
chr16	80094904	T	T	C
chr16	80146990	C	C	A
chr16	80185180	T	T	G
chr16	80197915	T	T	G
chr16	80218297	T	T	A
chr16	80279133	T	T	A
chr16	80280766	C	C	A
chr16	80353054	A	A	T
chr16	80358072	T	T	C
chr16	80376139	A	A	T
chr16	80381894	G	G	A
chr16	80409438	A	A	T
chr16	80409672	C	C	T
chr16	80414942	G	G	C
chr16	80437981	T	T	G
chr16	80455366	T	T	A
chr16	80472219	A	G	A
chr16	80478328	T	T	A
chr16	80484070	C	G	C
chr16	80500787	A	A	T
chr16	80528267	A	A	G
chr16	80530237	A	A	C
chr16	80534698	T	T	G
chr16	80537729	G	G	C
chr16	80548185	A	A	G
chr16	80551954	G	G	A
chr16	80564390	A	A	G
chr16	80565842	A	A	G
chr16	80577796	C	C	T
chr16	80627054	G	G	T
chr16	80648350	G	G	A
chr16	80657721	G	G	T
chr16	80678956	A	A	C
chr16	80679047	T	T	C
chr16	80681196	T	T	C
chr16	80684424	A	A	T
chr16	80684864	C	C	T
chr16	80687159	G	G	C
chr16	80688023	G	G	A
chr16	80708857	C	C	T
chr16	80720267	G	G	C
chr16	80730566	C	C	A
chr16	80776368	G	G	C
chr16	80803590	G	G	A
chr16	80859886	T	T	G
chr16	80861938	A	A	T
chr16	80876315	C	A	C
chr16	80893810	C	T	C
chr16	80894032	C	T	C
chr16	80904397	C	T	C
chr16	80904428	G	A	G
chr16	80904489	G	T	G
chr16	80904494	G	A	G
chr16	80904560	T	C	T
chr16	80904759	A	C	A
chr16	80905118	T	C	T
chr16	80905642	T	C	T
chr16	80909470	A	C	A
chr16	80909540	G	A	G
chr16	80909911	C	T	C
chr16	80914677	G	A	G
chr16	80916373	C	T	C
chr16	80916413	A	C	A
chr16	80917120	T	C	T
chr16	80918777	A	G	A
chr16	80919809	C	A	C
chr16	80920477	T	A	T
chr16	80920561	C	A	C
chr16	80921562	A	C	A
chr16	80922598	A	G	A
chr16	80924403	T	C	T
chr16	80924615	G	T	G
chr16	80925310	C	A	C
chr16	80925549	T	C	T
chr16	80925553	T	C	T
chr16	80926353	C	T	C
chr16	80926398	A	G	A
chr16	80930327	A	G	A
chr16	80930729	G	T	G
chr16	80932889	C	T	C
chr16	80933109	A	C	A
chr16	80933587	G	A	G
chr16	80933796	T	C	T
chr16	80934226	C	T	C
chr16	80934532	T	A	T
chr16	80935275	T	A	T
chr16	80935896	C	T	C
chr16	80936106	A	C	A
chr16	80936421	T	A	T
chr16	80936829	G	A	G
chr16	80936925	T	A	T
chr16	80936996	T	G	T
chr16	80937055	C	A	C
chr16	80937253	C	T	C
chr16	80937288	T	C	T
chr16	80939536	T	G	T
chr16	80973589	C	T	C
chr16	80974262	T	A	T
chr16	80974284	T	G	T
chr16	80974516	G	A	G
chr16	80974524	A	T	A
chr16	80974530	A	C	A
chr16	80975143	T	C	T
chr16	80975161	A	G	A
chr16	80975268	G	A	G
chr16	80975448	T	C	T
chr16	80976724	C	A	C
chr16	80976735	T	G	T
chr16	80977755	A	C	A
chr16	80977786	T	A	T
chr16	80978173	G	T	G
chr16	80978814	A	T	A
chr16	80978982	A	T	A
chr16	80979058	A	G	A
chr16	80979090	A	G	A
chr16	80979105	G	A	G
chr16	80979223	C	A	C
chr16	80979287	C	A	C
chr16	80979412	A	G	A
chr16	80979448	C	T	C
chr16	80979531	G	A	G
chr16	80979662	C	A	C
chr16	80979726	A	T	A
chr16	80979794	A	G	A
chr16	80979846	T	G	T
chr16	80979879	T	C	T
chr16	80980266	C	T	C
chr16	80981672	T	G	T
chr16	80982541	T	A	T
chr16	80982550	A	G	A
chr16	80982682	G	A	G
chr16	80982702	C	A	C
chr16	80982910	A	C	A
chr16	80983376	G	T	G
chr16	80986654	T	A	T
chr16	80986893	T	G	T
chr16	80987924	T	C	T
chr16	80987972	T	C	T
chr16	80989137	A	T	A
chr16	80989158	A	G	A
chr16	80989589	T	C	T
chr16	80989636	C	G	C
chr16	80989830	A	C	A
chr16	80989884	T	A	T
chr16	80990253	C	T	C
chr16	80990399	G	A	G
chr16	80990611	A	G	A
chr16	80990989	T	C	T
chr16	80991249	T	C	T
chr16	80993406	G	A	G
chr16	80993474	G	T	G
chr16	80993620	T	G	T
chr16	80993908	A	G	A
chr16	81002423	A	G	A
chr16	81002991	A	G	A
chr16	81003337	T	C	T
chr16	81003384	C	G	C
chr16	81004175	C	T	C
chr16	81004431	A	G	A
chr16	81011931	A	C	A
chr16	81012482	G	A	G
chr16	81013055	G	T	G
chr16	81013067	T	C	T
chr16	81013256	A	G	A
chr16	81013330	A	G	A
chr16	81013551	T	C	T
chr16	81013599	T	A	T
chr16	81014190	G	A	G
chr16	81020100	A	G	A
chr16	81020238	T	A	T
chr16	81021412	C	T	C
chr16	81021528	T	G	T
chr16	81021740	A	G	A
chr16	81021802	A	G	A
chr16	81021842	T	C	T
chr16	81021907	A	G	A
chr16	81022089	G	A	G
chr16	81022357	A	T	A
chr16	81022459	A	G	A
chr16	81022484	C	A	C
chr16	81023495	G	C	G
chr16	81024799	T	G	T
chr16	81025360	T	G	T
chr16	81025372	C	A	C
chr16	81025409	C	T	C
chr16	81025432	C	G	C
chr16	81025460	G	A	G
chr16	81025463	A	T	A
chr16	81025483	C	T	C
chr16	81037704	C	T	C
chr16	81038158	G	A	G
chr16	81038565	C	A	C
chr16	81038574	A	T	A
chr16	81039533	A	T	A
chr16	81040662	G	C	G
chr16	81040675	C	T	C
chr16	81040707	T	G	T
chr16	81040744	C	T	C
chr16	81040962	G	A	G
chr16	81040981	C	A	C
chr16	81041328	A	G	A
chr16	81041537	T	C	T
chr16	81041637	T	G	T
chr16	81041654	A	G	A
chr16	81041762	A	G	A
chr16	81041852	C	T	C
chr16	81041991	A	G	A
chr16	81042016	C	A	C
chr16	81042019	C	G	C
chr16	81042219	G	C	G
chr16	81042231	A	C	A
chr16	81042353	C	T	C
chr16	81042419	T	C	T
chr16	81045650	T	G	T
chr16	81045772	T	C	T
chr16	81045984	G	A	G
chr16	81046268	T	A	T
chr16	81046270	T	A	T
chr16	81046456	C	T	C
chr16	81046539	A	G	A
chr16	81046632	T	A	T
chr16	81046647	T	A	T
chr16	81046663	A	C	A
chr16	81046670	A	T	A
chr16	81046959	A	G	A
chr16	81046986	A	C	A
chr16	81050351	C	T	C
chr16	81050493	T	G	T
chr16	81050669	T	G	T
chr16	81051038	A	T	A
chr16	81051778	A	C	A
chr16	81051827	A	G	A
chr16	81052108	C	T	C
chr16	81052127	T	C	T
chr16	81052212	A	C	A
chr16	81054722	G	A	G
chr16	81054725	T	G	T
chr16	81054987	G	C	G
chr16	81054997	C	T	C
chr16	81055124	T	C	T
chr16	81056409	T	A	T
chr16	81058286	G	C	G
chr16	81061267	A	T	A
chr16	81062214	C	A	C
chr16	81062463	T	A	T
chr16	81062603	G	A	G
chr16	81062658	C	T	C
chr16	81063040	C	A	C
chr16	81063381	A	T	A
chr16	81063420	A	G	A
chr16	81065848	C	T	C
chr16	81067660	G	A	G
chr16	81067729	A	C	A
chr16	81067766	G	C	G
chr16	81067970	A	G	A
chr16	81068037	A	T	A
chr16	81068060	A	G	A
chr16	81068873	G	A	G
chr16	81068975	G	T	G
chr16	81068998	T	C	T
chr16	81069072	G	C	G
chr16	81069346	T	C	T
chr16	81069350	C	T	C
chr16	81069470	G	C	G
chr16	81069543	T	C	T
chr16	81069624	C	T	C
chr16	81069629	A	T	A
chr16	81069711	C	T	C
chr16	81069736	G	C	G
chr16	81069777	G	A	G
chr16	81069952	G	A	G
chr16	81069981	C	A	C
chr16	81070130	T	C	T
chr16	81070184	C	G	C
chr16	81070317	T	G	T
chr16	81070476	A	G	A
chr16	81070485	C	T	C
chr16	81071019	A	T	A
chr16	81071044	A	T	A
chr16	81071050	G	A	G
chr16	81071110	A	C	A
chr16	81071185	T	G	T
chr16	81080992	T	A	T
chr16	81081105	G	A	G
chr16	81081116	A	T	A
chr16	81081267	A	G	A
chr16	81081364	G	A	G
chr16	81081544	C	T	C
chr16	81083120	C	A	C
chr16	81083148	G	A	G
chr16	81083168	G	A	G
chr16	81083203	A	C	A
chr16	81083257	C	T	C
chr16	81083292	G	A	G
chr16	81083328	T	G	T
chr16	81083418	C	T	C
chr16	81083560	G	A	G
chr16	81083567	G	C	G
chr16	81086365	A	G	A
chr16	81086580	A	C	A
chr16	81087317	A	G	A
chr16	81087998	T	C	T
chr16	81088026	A	T	A
chr16	81088029	T	C	T
chr16	81088051	C	T	C
chr16	81088085	T	C	T
chr16	81088235	G	A	G
chr16	81088238	A	G	A
chr16	81088373	G	A	G
chr16	81088967	T	C	T
chr16	81091928	A	C	A
chr16	81101951	A	G	A
chr16	81102041	C	A	C
chr16	81104675	A	G	A
chr16	81106141	C	T	C
chr16	81106553	T	A	T
chr16	81106783	T	C	T
chr16	81106924	G	A	G
chr16	81107325	T	A	T
chr16	81107788	A	G	A
chr16	81107933	C	T	C
chr16	81111633	G	A	G
chr16	81116049	T	C	T
chr16	81116511	A	G	A
chr16	81116525	A	T	A
chr16	81124164	T	G	T
chr16	81124561	A	C	A
chr16	81124670	G	A	G
chr16	81126552	A	G	A
chr16	81131090	T	C	T
chr16	81133082	G	T	G
chr16	81133274	A	T	A
chr16	81133749	G	A	G
chr16	81133872	A	C	A
chr16	81137837	C	T	C
chr16	81139465	C	G	C
chr16	81149579	A	G	A
chr16	81157394	A	C	A
chr16	81157901	T	C	T
chr16	81158283	A	G	A
chr16	81164610	A	G	A
chr16	81170189	A	C	A
chr16	81213886	G	A	G
chr16	81244515	A	G	A
chr16	81271001	C	T	C
chr16	81284777	A	C	A
chr16	81289600	G	T	G
chr16	81315692	C	T	C
chr16	81319124	C	T	C
chr16	81327070	G	T	G
chr16	81329810	T	C	T
chr16	81337481	G	A	G
chr16	81337898	T	A	T
chr16	81410513	T	C	T
chr16	81430707	T	G	T
chr16	81466696	A	T	A
chr16	81487641	G	A	G
chr16	81554420	A	G	A
chr16	81581774	T	C	T
chr16	81594788	C	T	C
chr16	81651014	G	T	G
chr16	81695215	C	G	C
chr16	81701849	A	C	A
chr16	81721575	C	T	C
chr16	82224921	G	C	G
chr16	82225650	G	T	G
chr16	82226052	G	A	G
chr16	82226468	G	T	G
chr16	82227081	C	T	C
chr16	82227472	A	G	A
chr16	82227514	T	C	T
chr16	82227770	C	T	C
chr16	82229883	T	C	T
chr16	82233071	T	C	T
chr16	82233310	G	A	G
chr16	82233726	T	A	T
chr16	82235850	T	A	T
chr16	82236521	T	A	T
chr16	82236572	T	A	T
chr16	82236806	T	G	T
chr16	82236833	T	C	T
chr16	82238115	A	T	A
chr16	82248946	A	C	A
chr16	82248947	T	C	T
chr16	82249738	C	T	C
chr16	82249913	A	G	A
chr16	82250248	G	T	G
chr16	82250285	T	C	T
chr16	82250693	T	C	T
chr16	82250740	G	C	G
chr16	82250791	T	C	T
chr16	82251184	T	G	T
chr16	82252375	A	G	A
chr16	82252908	G	A	G
chr16	82254138	A	T	A
chr16	82254245	C	T	C
chr16	82256205	G	T	G
chr16	82258029	T	C	T
chr16	82258147	G	A	G
chr16	82258167	G	C	G
chr16	82258324	C	T	C
chr16	82258658	G	A	G
chr16	82258728	T	G	T
chr16	82258753	G	A	G
chr16	82258772	A	G	A
chr16	82258959	G	A	G
chr16	82259953	A	G	A
chr16	82260186	A	G	A
chr16	82260354	C	T	C
chr16	82260932	T	G	T
chr16	82261057	T	C	T
chr16	82261170	G	A	G
chr16	82261326	C	G	C
chr16	82261493	T	C	T
chr16	82262253	G	A	G
chr16	82262293	G	A	G
chr16	82264517	C	T	C
chr16	82264739	T	G	T
chr16	82266204	G	A	G
chr16	82266243	C	A	C
chr16	82266536	G	A	G
chr16	82266641	A	C	A
chr16	82266752	G	A	G
chr16	82266834	C	G	C
chr16	82267079	T	G	T
chr16	82267091	A	G	A
chr16	82267146	A	G	A
chr16	82267199	A	G	A
chr16	82267264	A	T	A
chr16	82268822	C	T	C
chr16	82268883	A	C	A
chr16	82269110	G	T	G
chr16	82269238	T	C	T
chr16	82269818	G	A	G
chr16	82270078	T	C	T
chr16	82271144	T	G	T
chr16	82271467	G	A	G
chr16	82271578	G	T	G
chr16	82271751	T	C	T
chr16	82272849	C	T	C
chr16	82272864	A	C	A
chr16	82275966	T	C	T
chr16	82276112	T	G	T
chr16	82276219	A	T	A
chr16	82276323	A	G	A
chr16	82276746	A	C	A
chr16	82276757	T	C	T
chr16	82280228	C	T	C
chr16	82280293	T	A	T
chr16	82280347	A	G	A
chr16	82280385	C	T	C
chr16	82280415	G	A	G
chr16	82280470	T	G	T
chr16	82280481	G	A	G
chr16	82282707	A	G	A
chr16	82282757	A	G	A
chr16	82282907	T	C	T
chr16	82282973	A	T	A
chr16	82283059	A	G	A
chr16	82283332	C	T	C
chr16	82283574	A	G	A
chr16	82283595	T	G	T
chr16	82284026	T	G	T
chr16	82284056	T	A	T
chr16	82284081	A	G	A
chr16	82284382	A	C	A
chr16	82284483	G	C	G
chr16	82284573	T	C	T
chr16	82284639	T	C	T
chr16	82284694	A	C	A
chr16	82284713	T	G	T
chr16	82284743	A	C	A
chr16	82284774	A	C	A
chr16	82285065	A	T	A
chr16	82285467	A	G	A
chr16	82285516	T	C	T
chr16	82285629	C	T	C
chr16	82285650	A	T	A
chr16	82285666	T	G	T
chr16	82285725	G	T	G
chr16	82288333	A	T	A
chr16	82288561	A	G	A
chr16	82289633	A	C	A
chr16	82289655	T	C	T
chr16	82289702	T	C	T
chr16	82289738	T	C	T
chr16	82289775	C	T	C
chr16	82290411	C	G	C
chr16	82290466	C	T	C
chr16	82290752	A	T	A
chr16	82290786	T	C	T
chr16	82290887	G	C	G
chr16	82290965	G	T	G
chr16	82291187	T	G	T
chr16	82291239	G	A	G
chr16	82292109	A	C	A
chr16	82292332	A	G	A
chr16	82293758	A	T	A
chr16	82293769	T	G	T
chr16	82293910	G	A	G
chr16	82293938	A	T	A
chr16	82293942	A	C	A
chr16	82295375	C	G	C
chr16	82296519	A	G	A
chr16	82308246	G	T	G
chr16	82308279	A	T	A
chr16	82308487	C	T	C
chr16	82309787	A	C	A
chr16	82309807	T	C	T
chr16	82310083	G	G	T
chr16	82310442	T	C	T
chr16	82311489	C	G	C
chr16	82311944	T	A	T
chr16	82311970	A	G	A
chr16	82316185	A	T	A
chr16	82320462	C	T	C
chr16	82322474	T	G	T
chr16	82334211	T	C	T
chr16	82342154	C	T	C
chr16	82355426	T	C	T
chr16	82382102	C	T	C
chr16	82385316	G	A	G
chr16	82429127	T	C	T
chr16	82429394	C	T	C
chr16	82433829	A	C	A
chr16	82435309	A	G	A
chr16	82437882	A	T	A
chr16	82437933	T	C	T
chr16	82439269	C	G	C
chr16	82456143	A	C	A
chr16	82459401	C	T	C
chr16	82517365	T	C	T
chr16	82517940	C	G	C
chr16	82518944	G	C	G
chr16	82521445	A	G	A
chr16	82523377	A	G	A
chr16	82523413	A	C	A
chr16	82524525	G	A	G
chr16	82590936	C	C	A
chr16	82599316	G	G	A
chr16	82610859	C	T	C
chr16	82621911	A	C	A
chr16	82626245	G	A	G
chr16	82627777	T	C	T
chr16	82628780	A	G	A
chr16	82632102	T	G	T
chr16	82697776	T	C	T
chr16	82707120	G	C	G
chr16	82714213	A	C	A
chr16	82766183	A	C	A
chr16	82770588	C	T	C
chr16	82775283	C	T	C
chr16	82784750	A	T	A
chr16	82826108	T	C	T
chr16	82837307	A	T	A
chr16	82837454	T	C	T
chr16	82837524	T	C	T
chr16	82837558	T	A	T
chr16	82837675	G	A	G
chr16	82837690	C	G	C
chr16	82838420	G	C	G
chr16	82838421	T	C	T
chr16	82838603	A	G	A
chr16	82838869	C	T	C
chr16	82838953	A	G	A
chr16	82839189	A	G	A
chr16	82839365	A	T	A
chr16	82839485	C	T	C
chr16	82839606	A	G	A
chr16	82839631	G	A	G
chr16	82840888	A	C	A
chr16	82842192	C	T	C
chr16	82842387	G	T	G
chr16	82843965	A	G	A
chr16	82843975	A	C	A
chr16	82846273	C	G	C
chr16	82846750	A	G	A
chr16	82846882	A	C	A
chr16	82846908	C	T	C
chr16	82846913	T	C	T
chr16	82847681	A	G	A
chr16	82847965	G	C	G
chr16	82847981	T	G	T
chr16	82848992	A	T	A
chr16	82849242	C	T	C
chr16	82851371	G	A	G
chr16	82853930	A	G	A
chr16	82855762	T	G	T
chr16	82856486	C	T	C
chr16	82856829	A	G	A
chr16	82857547	G	A	G
chr16	82858142	A	C	A
chr16	82859404	A	G	A
chr16	82859759	G	A	G
chr16	82859955	G	A	G
chr16	82859999	C	A	C
chr16	82860530	G	A	G
chr16	82860607	T	C	T
chr16	82861730	G	A	G
chr16	82861845	G	T	G
chr16	82862115	T	G	T
chr16	82862242	A	G	A
chr16	82862288	T	C	T
chr16	82862325	T	G	T
chr16	82862370	G	A	G
chr16	82862437	T	C	T
chr16	82862566	G	A	G
chr16	82862649	C	T	C
chr16	82862658	A	G	A
chr16	82862709	C	A	C
chr16	82864642	C	G	C
chr16	82864750	T	C	T
chr16	82865465	C	T	C
chr16	82866112	G	T	G
chr16	82866333	A	T	A
chr16	82866812	T	C	T
chr16	82868566	C	A	C
chr16	82869377	A	T	A
chr16	82869785	A	G	A
chr16	82869829	C	T	C
chr16	82869854	A	G	A
chr16	82870037	G	T	G
chr16	82870070	T	C	T
chr16	82870094	C	T	C
chr16	82870623	G	A	G
chr16	82870683	T	C	T
chr16	82870742	T	G	T
chr16	82870802	A	G	A
chr16	82870811	T	A	T
chr16	82870987	T	C	T
chr16	82871084	T	C	T
chr16	82871851	A	G	A
chr16	82872064	G	T	G
chr16	82872137	G	A	G
chr16	82872865	C	A	C
chr16	82873127	T	C	T
chr16	82873148	A	T	A
chr16	82874958	C	T	C
chr16	82874990	A	G	A
chr16	82875104	A	G	A
chr16	82875112	A	G	A
chr16	82875221	A	G	A
chr16	82875750	T	C	T
chr16	82875763	C	A	C
chr16	82876692	C	T	C
chr16	82881270	C	T	C
chr16	82882837	G	A	G
chr16	82893627	C	T	C
chr16	82901436	G	T	G
chr16	82906982	T	C	T
chr16	82907719	G	C	G
chr16	82909209	A	C	A
chr16	82910545	A	G	A
chr16	82911505	C	T	C
chr16	82926249	T	C	T
chr16	82931897	G	A	G
chr16	82937705	A	G	A
chr16	82938429	A	C	A
chr16	82938443	T	A	T
chr16	82963359	T	G	T
chr16	82963888	G	A	G
chr16	82963893	A	G	A
chr16	82964353	T	C	T
chr16	82964357	C	T	C
chr16	82964520	G	A	G
chr16	82964567	C	T	C
chr16	82966406	G	A	G
chr16	82966558	T	A	T
chr16	82967575	G	A	G
chr16	82967966	A	G	A
chr16	82968427	G	A	G
chr16	82968485	T	C	T
chr16	82968511	A	G	A
chr16	82968558	A	G	A
chr16	82968866	C	T	C
chr16	82968904	A	G	A
chr16	82969048	C	T	C
chr16	82969673	G	C	G
chr16	82969912	A	T	A
chr16	82970068	G	A	G
chr16	82970097	T	C	T
chr16	82970133	G	T	G
chr16	82970308	G	T	G
chr16	82976382	G	C	G
chr16	83007864	A	G	A
chr16	83007901	A	G	A
chr16	83008881	A	C	A
chr16	83009647	C	T	C
chr16	83010372	A	T	A
chr16	83025143	T	C	T
chr16	83029208	A	G	A
chr16	83054289	C	A	C
chr16	83056508	T	G	T
chr16	83056613	G	A	G
chr16	83056726	G	A	G
chr16	83056777	C	G	C
chr16	83057084	G	A	G
chr16	83057086	G	A	G
chr16	83057158	A	G	A
chr16	83057216	T	C	T
chr16	83057278	G	C	G
chr16	83057504	C	T	C
chr16	83057656	A	C	A
chr16	83057661	C	T	C
chr16	83057770	G	A	G
chr16	83057783	A	C	A
chr16	83057944	C	T	C
chr16	83057965	T	A	T
chr16	83058093	G	A	G
chr16	83058105	G	C	G
chr16	83058127	C	G	C
chr16	83058883	C	T	C
chr16	83058921	C	G	C
chr16	83059006	C	T	C
chr16	83059056	G	A	G
chr16	83059082	A	C	A
chr16	83059251	C	T	C
chr16	83059280	C	T	C
chr16	83059386	G	A	G
chr16	83059479	A	T	A
chr16	83059501	A	G	A
chr16	83059640	A	T	A
chr16	83059746	T	C	T
chr16	83059748	T	G	T
chr16	83060039	G	T	G
chr16	83060477	T	C	T
chr16	83060719	C	A	C
chr16	83060763	C	T	C
chr16	83061153	A	G	A
chr16	83061551	A	T	A
chr16	83062331	C	A	C
chr16	83063103	A	C	A
chr16	83074753	A	C	A
chr16	83075368	A	G	A
chr16	83075376	G	A	G
chr16	83075628	A	G	A
chr16	83075650	A	G	A
chr16	83075668	C	T	C
chr16	83075742	T	G	T
chr16	83076011	A	T	A
chr16	83076076	T	C	T
chr16	83076105	A	T	A
chr16	83076113	A	T	A
chr16	83076128	T	C	T
chr16	83076136	A	G	A
chr16	83076277	A	G	A
chr16	83076545	C	T	C
chr16	83076604	A	C	A
chr16	83076881	A	G	A
chr16	83076885	G	A	G
chr16	83077118	C	T	C
chr16	83077217	A	G	A
chr16	83083877	G	A	G
chr16	83083912	A	G	A
chr16	83083935	A	G	A
chr16	83083943	T	C	T
chr16	83084723	C	G	C
chr16	83084742	T	A	T
chr16	83084964	G	T	G
chr16	83085026	A	C	A
chr16	83085088	T	C	T
chr16	83085089	T	C	T
chr16	83085341	T	C	T
chr16	83085351	A	G	A
chr16	83085442	G	A	G
chr16	83085463	C	A	C
chr16	83085594	G	T	G
chr16	83085609	A	G	A
chr16	83085701	T	C	T
chr16	83086511	T	G	T
chr16	83087076	A	G	A
chr16	83092912	A	G	A
chr16	83093064	C	T	C
chr16	83093298	G	A	G
chr16	83093841	C	G	C
chr16	83094679	C	T	C
chr16	83096177	A	G	A
chr16	83096378	C	A	C
chr16	83098771	A	G	A
chr16	83098859	A	C	A
chr16	83098875	T	C	T
chr16	83099137	A	T	A
chr16	83100092	C	G	C
chr16	83100435	T	C	T
chr16	83101076	C	T	C
chr16	83101236	A	G	A
chr16	83101711	A	G	A
chr16	83101817	T	G	T
chr16	83102571	G	A	G
chr16	83102710	A	T	A
chr16	83102817	T	G	T
chr16	83106736	T	A	T
chr16	83106854	T	C	T
chr16	83108899	A	G	A
chr16	83110248	A	C	A
chr16	83113577	G	A	G
chr16	83113630	A	T	A
chr16	83120524	A	G	A
chr16	83125843	C	A	C
chr16	83127067	C	G	C
chr16	83131996	T	C	T
chr16	83134031	T	G	T
chr16	83135898	C	T	C
chr16	83135904	G	A	G
chr16	83135998	C	A	C
chr16	83136028	T	A	T
chr16	83136057	T	C	T
chr16	83136204	C	A	C
chr16	83136282	C	A	C
chr16	83136357	G	A	G
chr16	83136365	G	T	G
chr16	83136531	C	G	C
chr16	83136545	T	G	T
chr16	83136561	C	T	C
chr16	83136602	A	G	A
chr16	83136644	G	T	G
chr16	83136707	A	G	A
chr16	83136764	G	C	G
chr16	83136807	T	C	T
chr16	83136861	G	C	G
chr16	83136935	A	G	A
chr16	83136940	G	A	G
chr16	83137387	T	A	T
chr16	83143929	T	A	T
chr16	83143957	G	A	G
chr16	83144366	A	G	A
chr16	83144369	A	G	A
chr16	83144687	C	T	C
chr16	83144785	T	C	T
chr16	83144841	A	T	A
chr16	83144918	T	A	T
chr16	83144941	T	C	T
chr16	83145162	T	G	T
chr16	83145168	C	T	C
chr16	83145260	G	A	G
chr16	83146311	C	T	C
chr16	83146313	C	T	C
chr16	83146634	A	C	A
chr16	83146670	G	A	G
chr16	83146683	C	A	C
chr16	83146882	T	C	T
chr16	83146928	T	G	T
chr16	83146937	G	A	G
chr16	83147041	G	T	G
chr16	83147178	G	C	G
chr16	83147189	G	A	G
chr16	83147224	T	G	T
chr16	83147573	C	T	C
chr16	83147914	A	G	A
chr16	83147941	A	T	A
chr16	83148090	A	G	A
chr16	83148653	A	C	A
chr16	83149645	G	A	G
chr16	83149749	A	C	A
chr16	83149760	T	G	T
chr16	83149797	C	A	C
chr16	83151104	G	A	G
chr16	83151163	G	A	G
chr16	83151196	A	G	A
chr16	83151302	C	T	C
chr16	83152029	C	A	C
chr16	83152070	A	G	A
chr16	83152082	A	C	A
chr16	83162651	T	C	T
chr16	83162706	T	C	T
chr16	83163048	A	C	A
chr16	83163071	G	T	G
chr16	83163277	G	T	G
chr16	83163303	C	A	C
chr16	83163388	C	T	C
chr16	83163402	T	A	T
chr16	83163556	C	A	C
chr16	83163583	A	T	A
chr16	83163822	T	A	T
chr16	83167133	C	T	C
chr16	83167158	G	A	G
chr16	83167830	C	T	C
chr16	83167986	G	T	G
chr16	83168131	A	C	A
chr16	83168323	G	A	G
chr16	83168523	A	G	A
chr16	83168585	G	A	G
chr16	83171372	A	G	A
chr16	83171480	A	T	A
chr16	83171549	C	T	C
chr16	83182377	A	G	A
chr16	83182523	A	G	A
chr16	83186377	C	T	C
chr16	83193280	T	G	T
chr16	83195091	A	T	A
chr16	83195124	T	C	T
chr16	83195240	C	T	C
chr16	83195327	G	A	G
chr16	83195513	C	A	C
chr16	83197703	T	C	T
chr16	83203718	A	C	A
chr16	83207784	C	A	C
chr16	83214777	A	G	A
chr16	83215414	T	C	T
chr16	83217145	C	T	C
chr16	83217771	G	A	G
chr16	83217818	G	A	G
chr16	83218088	G	A	G
chr16	83218216	A	G	A
chr16	83219891	T	A	T
chr16	83221152	A	G	A
chr16	83221163	G	A	G
chr16	83221480	A	G	A
chr16	83221920	C	A	C
chr16	83222174	T	G	T
chr16	83222261	A	G	A
chr16	83222527	A	C	A
chr16	83222670	T	C	T
chr16	83222737	T	G	T
chr16	83222898	C	T	C
chr16	83223075	T	C	T
chr16	83223185	A	C	A
chr16	83223191	A	T	A
chr16	83223247	A	G	A
chr16	83223308	A	G	A
chr16	83223539	G	A	G
chr16	83226561	A	G	A
chr16	83227861	C	T	C
chr16	83228372	G	C	G
chr16	83230968	T	C	T
chr16	83251591	A	C	A
chr16	83251762	C	T	C
chr16	83253183	T	C	T
chr16	83253192	A	G	A
chr16	83253219	T	C	T
chr16	83257406	A	G	A
chr16	83257734	A	C	A
chr16	83257897	A	C	A
chr16	83258184	T	C	T
chr16	83260173	A	G	A
chr16	83269229	T	G	T
chr16	83270245	T	C	T
chr16	83273567	C	T	C
chr16	83276315	G	C	G
chr16	83279939	C	T	C
chr16	83284983	T	C	T
chr16	83288452	G	A	G
chr16	83297439	G	A	G
chr16	83301306	A	C	A
chr16	83301605	A	C	A
chr16	83306303	T	C	T
chr16	83308240	A	G	A
chr16	83308254	T	A	T
chr16	83310305	T	G	T
chr16	83313170	A	G	A
chr16	83317843	C	A	C
chr16	83317845	G	T	G
chr16	83324371	C	T	C
chr16	83325376	C	G	C
chr16	83325616	A	C	A
chr16	83359477	C	T	C
chr16	83359581	C	T	C
chr16	83393678	A	T	A
chr16	83423745	T	C	T
chr16	83444363	A	G	A
chr16	83445598	G	A	G
chr16	83534957	T	A	T
chr16	83556061	A	C	A
chr16	83556136	G	A	G
chr16	83556167	G	A	G
chr16	83556242	T	G	T
chr16	83556515	A	G	A
chr16	83566217	G	T	G
chr16	83581809	T	C	T
chr16	83583278	A	T	A
chr16	83583789	C	T	C
chr16	83583854	A	G	A
chr16	83584106	G	T	G
chr16	83586284	T	G	T
chr16	83586464	C	A	C
chr16	83607675	G	A	G
chr16	83616264	A	C	A
chr16	83628538	G	A	G
chr16	83631641	C	T	C
chr16	83658335	T	G	T
chr16	83674092	A	T	A
chr16	83677904	A	G	A
chr16	83689964	T	G	T
chr16	83702801	G	A	G
chr16	83704718	C	T	C
chr16	83708987	A	C	A
chr16	83709086	C	A	C
chr16	83709470	T	G	T
chr16	83716010	A	G	A
chr16	83719542	A	C	A
chr16	83722208	G	A	G
chr16	83722280	C	T	C
chr16	83722766	C	T	C
chr16	83722840	G	T	G
chr16	83722881	G	A	G
chr16	83722892	G	A	G
chr16	83723725	T	G	T
chr16	83723807	A	T	A
chr16	83723833	T	G	T
chr16	83723852	A	G	A
chr16	83724568	C	G	C
chr16	83724643	C	G	C
chr16	83725083	T	C	T
chr16	83725179	G	T	G
chr16	83725241	C	A	C
chr16	83725252	C	T	C
chr16	83726065	G	A	G
chr16	83726341	A	G	A
chr16	83726451	C	T	C
chr16	83726469	T	C	T
chr16	83732905	C	T	C
chr16	83733272	C	T	C
chr16	83733300	T	C	T
chr16	83733349	A	T	A
chr16	83733824	T	C	T
chr16	83733856	T	C	T
chr16	83733868	T	A	T
chr16	83733885	A	G	A
chr16	83733901	A	G	A
chr16	83733927	C	T	C
chr16	83733971	C	T	C
chr16	83733995	G	A	G
chr16	83734110	A	G	A
chr16	83734226	G	C	G
chr16	83734338	G	A	G
chr16	83734628	G	T	G
chr16	83734683	A	G	A
chr16	83734727	T	C	T
chr16	83734822	A	G	A
chr16	83734825	G	A	G
chr16	83734873	G	A	G
chr16	83734928	G	A	G
chr16	83735070	T	A	T
chr16	83735083	A	T	A
chr16	83735903	T	C	T
chr16	83735975	C	A	C
chr16	83736173	C	T	C
chr16	83736236	A	G	A
chr16	83736284	T	G	T
chr16	83736946	A	G	A
chr16	83737174	A	G	A
chr16	83737226	A	T	A
chr16	83737281	T	C	T
chr16	83737338	C	T	C
chr16	83738020	T	G	T
chr16	83738059	T	C	T
chr16	83738096	C	A	C
chr16	83738792	G	A	G
chr16	83745580	T	G	T
chr16	83746900	T	C	T
chr16	83747752	T	A	T
chr16	83752189	C	G	C
chr16	83754426	C	A	C
chr16	83759999	G	T	G
chr16	83760531	A	C	A
chr16	83760838	G	A	G
chr16	83761183	G	A	G
chr16	83762451	T	C	T
chr16	83762511	T	C	T
chr16	83765483	C	T	C
chr16	83767293	A	G	A
chr16	83767428	A	T	A
chr16	83768139	T	C	T
chr16	83768780	A	T	A
chr16	83774578	T	C	T
chr16	83776063	C	T	C
chr16	83776119	A	G	A
chr16	83776286	T	A	T
chr16	83781889	G	C	G
chr16	83792284	A	G	A
chr16	83797952	G	A	G
chr16	83808642	G	T	G
chr16	83816966	A	G	A
chr16	83831988	A	C	A
chr16	83832027	G	A	G
chr16	83832126	G	A	G
chr16	83832262	A	G	A
chr16	83837534	A	G	A
chr16	83843902	C	G	C
chr16	83843912	C	A	C
chr16	83843944	T	C	T
chr16	83844653	A	G	A
chr16	83845450	A	G	A
chr16	83846892	G	A	G
chr16	83847477	T	C	T
chr16	83847816	G	A	G
chr16	83856333	A	T	A
chr16	83864814	T	C	T
chr16	83864994	C	A	C
chr16	83868641	T	G	T
chr16	83868799	C	T	C
chr16	83869116	C	T	C
chr16	83869381	T	A	T
chr16	83870077	C	A	C
chr16	83870203	G	A	G
chr16	83871348	G	A	G
chr16	83871370	G	A	G
chr16	83871729	G	A	G
chr16	83871835	C	T	C
chr16	83872406	T	C	T
chr16	83872535	C	T	C
chr16	83872560	G	A	G
chr16	83872659	A	T	A
chr16	83873253	T	A	T
chr16	83873290	G	C	G
chr16	83873497	C	T	C
chr16	83874136	C	A	C
chr16	83874217	C	A	C
chr16	83880249	A	G	A
chr16	83880272	A	T	A
chr16	83881441	G	A	G
chr16	83881616	A	G	A
chr16	83883617	A	G	A
chr16	83884259	A	T	A
chr16	83884531	T	G	T
chr16	83884644	T	C	T
chr16	83891264	T	G	T
chr16	83891900	T	C	T
chr16	83905237	T	G	T
chr16	83911088	T	A	T
chr16	83913907	T	C	T
chr16	83917579	C	A	C
chr16	83928944	C	T	C
chr16	83936314	T	C	T
chr16	83959259	A	C	A
chr16	83968025	C	G	C
chr16	83979628	T	C	T
chr16	83980760	A	C	A
chr16	83980765	A	C	A
chr16	83980835	A	G	A
chr16	83980842	A	C	A
chr16	83981320	C	T	C
chr16	83981494	T	A	T
chr16	83981501	G	A	G
chr16	83981509	T	C	T
chr16	83981548	A	G	A
chr16	83981573	T	A	T
chr16	83981648	T	G	T
chr16	83981891	C	T	C
chr16	83983147	G	A	G
chr16	83983188	C	T	C
chr16	83983200	A	G	A
chr16	83983221	A	T	A
chr16	83983297	C	T	C
chr16	83983361	A	G	A
chr16	83989335	G	C	G
chr16	83989367	G	A	G
chr16	83989423	A	C	A
chr16	83989459	G	A	G
chr16	83990898	A	G	A
chr16	83990996	A	G	A
chr16	83990999	G	A	G
chr16	83992119	C	A	C
chr16	83992242	A	C	A
chr16	83992282	G	T	G
chr16	83992329	C	A	C
chr16	83992365	G	T	G
chr16	83992569	C	T	C
chr16	83993018	C	A	C
chr16	83993084	C	G	C
chr16	83993165	G	A	G
chr16	83993276	C	T	C
chr16	83993425	T	A	T
chr16	83994099	A	G	A
chr16	83994120	C	A	C
chr16	83994268	C	T	C
chr16	83994289	G	A	G
chr16	83994298	G	T	G
chr16	83994332	A	G	A
chr16	83994422	A	T	A
chr16	83994494	A	T	A
chr16	83995071	G	A	G
chr16	83995128	A	G	A
chr16	83995223	T	A	T
chr16	83995243	C	A	C
chr16	83995693	T	C	T
chr16	83995943	C	T	C
chr16	83996125	A	T	A
chr16	83996346	C	G	C
chr16	83996356	T	C	T
chr16	83996395	T	G	T
chr16	83996416	T	C	T
chr16	83996430	T	C	T
chr16	83996617	A	G	A
chr16	83996707	A	C	A
chr16	83996723	T	C	T
chr16	83996817	G	A	G
chr16	83996862	A	G	A
chr16	83996873	A	G	A
chr16	83997093	T	C	T
chr16	83997157	T	C	T
chr16	83997271	C	A	C
chr16	83997466	C	T	C
chr16	83997644	A	C	A
chr16	83997674	G	A	G
chr16	83997704	C	T	C
chr16	83997834	T	C	T
chr16	83997940	T	G	T
chr16	83999378	T	C	T
chr16	84000038	T	C	T
chr16	84000118	G	A	G
chr16	84000146	G	A	G
chr16	84000379	G	T	G
chr16	84000501	A	T	A
chr16	84000513	G	C	G
chr16	84000652	T	C	T
chr16	84000983	A	C	A
chr16	84001104	G	C	G
chr16	84001107	T	C	T
chr16	84001191	G	A	G
chr16	84002841	G	A	G
chr16	84004296	T	C	T
chr16	84004306	T	G	T
chr16	84004364	C	T	C
chr16	84004392	G	A	G
chr16	84004992	G	C	G
chr16	84006182	T	G	T
chr16	84006513	A	C	A
chr16	84006592	G	T	G
chr16	84006773	G	A	G
chr16	84006969	C	A	C
chr16	84009628	G	A	G
chr16	84009670	G	T	G
chr16	84009701	A	G	A
chr16	84009709	C	G	C
chr16	84010977	T	C	T
chr16	84010997	T	G	T
chr16	84011361	A	G	A
chr16	84013375	C	T	C
chr16	84013772	T	G	T
chr16	84013870	A	G	A
chr16	84013931	A	G	A
chr16	84014071	A	G	A
chr16	84019420	T	C	T
chr16	84026277	A	C	A
chr16	84029661	T	A	T
chr16	84042843	G	A	G
chr16	84055885	A	C	A
chr16	84067592	A	G	A
chr16	84068772	A	G	A
chr16	84081743	T	C	T
chr16	84082994	T	G	T
chr16	84083452	A	G	A
chr16	84093587	A	C	A
chr16	84094622	T	C	T
chr16	84103444	C	T	C
chr16	84106035	A	G	A
chr16	84106079	A	C	A
chr16	84106131	T	C	T
chr16	84106277	A	G	A
chr16	84106343	A	C	A
chr16	84106512	C	T	C
chr16	84106987	T	C	T
chr16	84106996	C	T	C
chr16	84107334	G	A	G
chr16	84107407	G	A	G
chr16	84107415	C	A	C
chr16	84107457	T	A	T
chr16	84107547	G	A	G
chr16	84107776	C	T	C
chr16	84110077	A	G	A
chr16	84110093	T	G	T
chr16	84110106	C	T	C
chr16	84110157	A	G	A
chr16	84110203	C	T	C
chr16	84110325	G	A	G
chr16	84110677	G	A	G
chr16	84110796	C	T	C
chr16	84110922	G	A	G
chr16	84110941	G	A	G
chr16	84111536	G	C	G
chr16	84111597	T	G	T
chr16	84113311	A	G	A
chr16	84113447	T	C	T
chr16	84113458	C	T	C
chr16	84113486	G	C	G
chr16	84113522	T	A	T
chr16	84113572	G	A	G
chr16	84113599	G	T	G
chr16	84119107	A	G	A
chr16	84119880	T	A	T
chr16	84122342	T	C	T
chr16	84122433	G	T	G
chr16	84122479	A	C	A
chr16	84122505	G	A	G
chr16	84122544	G	A	G
chr16	84122580	G	A	G
chr16	84123276	G	A	G
chr16	84123312	C	G	C
chr16	84123455	G	A	G
chr16	84123492	T	G	T
chr16	84123581	C	T	C
chr16	84123614	A	C	A
chr16	84123688	G	A	G
chr16	84123954	C	A	C
chr16	84123991	C	T	C
chr16	84124089	G	A	G
chr16	84124178	C	T	C
chr16	84124261	A	G	A
chr16	84124483	C	T	C
chr16	84124512	G	A	G
chr16	84124558	G	T	G
chr16	84124586	T	C	T
chr16	84124689	T	G	T
chr16	84124720	T	C	T
chr16	84124940	C	T	C
chr16	84125370	G	A	G
chr16	84125385	G	A	G
chr16	84125512	T	A	T
chr16	84125588	C	T	C
chr16	84125603	A	G	A
chr16	84125644	T	G	T
chr16	84125749	G	C	G
chr16	84126357	G	C	G
chr16	84126396	T	G	T
chr16	84131739	G	T	G
chr16	84132364	C	T	C
chr16	84132467	T	G	T
chr16	84132983	T	C	T
chr16	84133019	G	A	G
chr16	84133179	G	A	G
chr16	84133291	C	T	C
chr16	84133668	G	A	G
chr16	84133788	A	G	A
chr16	84134000	T	A	T
chr16	84134098	A	G	A
chr16	84134473	C	T	C
chr16	84134785	T	A	T
chr16	84135263	T	C	T
chr16	84135343	T	G	T
chr16	84135938	T	C	T
chr16	84136573	G	A	G
chr16	84137435	C	T	C
chr16	84137593	A	C	A
chr16	84137777	A	C	A
chr16	84137994	A	T	A
chr16	84139232	A	C	A
chr16	84139337	T	C	T
chr16	84139399	T	G	T
chr16	84140195	C	T	C
chr16	84140939	G	T	G
chr16	84141198	T	G	T
chr16	84141259	G	A	G
chr16	84141809	A	C	A
chr16	84142562	G	A	G
chr16	84145410	G	T	G
chr16	84145665	C	A	C
chr16	84145775	T	G	T
chr16	84149655	A	G	A
chr16	84151048	G	C	G
chr16	84151699	C	G	C
chr16	84152742	G	A	G
chr16	84153835	C	T	C
chr16	84158621	C	T	C
chr16	84159626	T	A	T
chr16	84161006	A	G	A
chr16	84162148	C	T	C
chr16	84162638	T	A	T
chr16	84162929	G	C	G
chr16	84162950	A	T	A
chr16	84162959	G	A	G
chr16	84164352	C	T	C
chr16	84165451	A	G	A
chr16	84165481	G	A	G
chr16	84166045	T	C	T
chr16	84166234	A	G	A
chr16	84166379	A	C	A
chr16	84166707	G	C	G
chr16	84166730	A	G	A
chr16	84167900	A	G	A
chr16	84168005	A	G	A
chr16	84168106	T	A	T
chr16	84168173	G	A	G
chr16	84168471	G	A	G
chr16	84168658	T	G	T
chr16	84168685	A	G	A
chr16	84171612	A	G	A
chr16	84173405	T	A	T
chr16	84173787	C	T	C
chr16	84174129	A	G	A
chr16	84174622	A	G	A
chr16	84175252	A	C	A
chr16	84175429	G	C	G
chr16	84175705	C	T	C
chr16	84175745	G	A	G
chr16	84180021	C	G	C
chr16	84180035	C	T	C
chr16	84180050	A	C	A
chr16	84180789	C	A	C
chr16	84181059	T	C	T
chr16	84181096	A	G	A
chr16	84181182	A	G	A
chr16	84183547	A	G	A
chr16	84183569	A	G	A
chr16	84183644	T	C	T
chr16	84183652	A	G	A
chr16	84184060	T	C	T
chr16	84184260	C	A	C
chr16	84184516	C	A	C
chr16	84186615	T	C	T
chr16	84186673	A	G	A
chr16	84187849	T	G	T
chr16	84188500	C	T	C
chr16	84190172	T	C	T
chr16	84191122	A	C	A
chr16	84191231	A	T	A
chr16	84191281	C	T	C
chr16	84191476	A	G	A
chr16	84191526	A	T	A
chr16	84191707	A	G	A
chr16	84191739	A	C	A
chr16	84191855	T	G	T
chr16	84191901	T	C	T
chr16	84191906	T	C	T
chr16	84192062	T	A	T
chr16	84192228	G	A	G
chr16	84192261	C	A	C
chr16	84192517	A	G	A
chr16	84192773	A	T	A
chr16	84192936	T	G	T
chr16	84192967	G	A	G
chr16	84193315	T	C	T
chr16	84193376	T	G	T
chr16	84193390	C	T	C
chr16	84193414	C	A	C
chr16	84193476	C	T	C
chr16	84193783	A	C	A
chr16	84193808	C	A	C
chr16	84202241	G	A	G
chr16	84205771	G	A	G
chr16	84211882	G	A	G
chr16	84217197	A	G	A
chr16	84217885	G	A	G
chr16	84298229	C	T	C
chr16	84298830	G	A	G
chr16	84323944	A	C	A
chr16	84330596	G	A	G
chr16	84340982	A	T	A
chr16	84344223	C	G	C
chr16	84345603	T	G	T
chr16	84347319	A	G	A
chr16	84351940	A	C	A
chr16	84355580	T	G	T
chr16	84355644	A	G	A
chr16	84355774	C	G	C
chr16	84375858	T	C	T
chr16	84376645	T	G	T
chr16	84392714	C	T	C
chr16	84406113	G	T	G
chr16	84417723	T	C	T
chr16	84420694	T	A	T
chr16	84421087	A	G	A
chr16	84421680	G	A	G
chr16	84422417	C	T	C
chr16	84502732	A	G	A
chr16	84505732	G	C	G
chr16	84506336	G	A	G
chr16	84507348	G	A	G
chr16	84507707	T	C	T
chr16	84507741	G	A	G
chr16	84508560	G	T	G
chr16	84508584	C	T	C
chr16	84508612	G	T	G
chr16	84508700	G	A	G
chr16	84508893	C	T	C
chr16	84508995	G	T	G
chr16	84509228	G	A	G
chr16	84509271	G	A	G
chr16	84509352	A	G	A
chr16	84509900	G	C	G
chr16	84511258	C	T	C
chr16	84511346	A	G	A
chr16	84511357	G	A	G
chr16	84511648	G	A	G
chr16	84511664	G	A	G
chr16	84511854	C	G	C
chr16	84515195	G	T	G
chr16	84536088	G	A	G
chr16	84536290	C	T	C
chr16	84541822	G	A	G
chr16	84543207	G	A	G
chr16	84543313	T	C	T
chr16	84543476	C	T	C
chr16	84543853	T	C	T
chr16	84543923	A	G	A
chr16	84544007	A	G	A
chr16	84544051	G	A	G
chr16	84544182	C	T	C
chr16	84544206	A	C	A
chr16	84544351	T	C	T
chr16	84544428	G	A	G
chr16	84544431	G	A	G
chr16	84547351	T	C	T
chr16	84547924	A	T	A
chr16	84548368	A	G	A
chr16	84548377	A	G	A
chr16	84550184	A	T	A
chr16	84560045	T	G	T
chr16	84560799	C	G	C
chr16	84560946	A	G	A
chr16	84561089	G	A	G
chr16	84562012	T	C	T
chr16	84563458	A	T	A
chr16	84564307	G	C	G
chr16	84567932	A	G	A
chr16	84568404	C	G	C
chr16	84570390	T	C	T
chr16	84571081	A	G	A
chr16	84571107	A	G	A
chr16	84571116	C	T	C
chr16	84571462	G	A	G
chr16	84582493	C	T	C
chr16	84582830	A	C	A
chr16	84582840	A	T	A
chr16	84594592	A	T	A
chr16	84606776	A	G	A
chr16	84607533	G	A	G
chr16	84611028	C	T	C
chr16	84613666	C	T	C
chr16	84614198	A	G	A
chr16	84628971	G	A	G
chr16	84630515	C	T	C
chr16	84630731	C	T	C
chr16	84630771	C	T	C
chr16	84640204	A	T	A
chr16	84682093	T	C	T
chr16	84682181	G	A	G
chr16	84682713	G	A	G
chr16	84683293	G	A	G
chr16	84683653	A	G	A
chr16	84683874	G	A	G
chr16	84683896	A	G	A
chr16	84683936	A	G	A
chr16	84683959	A	G	A
chr16	84684112	T	G	T
chr16	84750781	C	A	C
chr16	84751090	G	A	G
chr16	84752659	A	G	A
chr16	84753107	C	A	C
chr16	84753214	G	A	G
chr16	84753732	C	T	C
chr16	84753745	C	A	C
chr16	84753842	A	C	A
chr16	84754138	T	C	T
chr16	84754177	T	C	T
chr16	84754180	C	T	C
chr16	84754193	T	C	T
chr16	84762883	T	C	T
chr16	84762991	T	C	T
chr16	84763733	G	A	G
chr16	84764254	G	A	G
chr16	84764425	C	T	C
chr16	84767912	C	T	C
chr16	84770699	C	T	C
chr16	84776174	T	C	T
chr16	84777372	C	A	C
chr16	84777375	G	A	G
chr16	84777583	T	G	T
chr16	84780539	T	C	T
chr16	84780545	C	T	C
chr16	84781017	T	C	T
chr16	84781576	G	C	G
chr16	84781650	T	C	T
chr16	84782263	A	G	A
chr16	84782625	T	C	T
chr16	84782643	G	A	G
chr16	84782739	C	A	C
chr16	84782762	C	T	C
chr16	84783642	T	G	T
chr16	84784611	A	T	A
chr16	84786444	A	G	A
chr16	84786484	G	C	G
chr16	84786570	C	G	C
chr16	84786647	T	G	T
chr16	84787572	A	G	A
chr16	84831464	A	G	A
chr16	84840837	G	T	G
chr16	84878730	G	A	G
chr16	84881785	T	C	T
chr16	84882110	T	C	T
chr16	84884082	G	A	G
chr16	84885652	T	A	T
chr16	84886807	G	A	G
chr16	84886831	A	G	A
chr16	84887056	G	A	G
chr16	84887323	C	T	C
chr16	84887536	C	G	C
chr16	84887554	T	C	T
chr16	84888440	C	T	C
chr16	84888721	A	T	A
chr16	84888727	G	T	G
chr16	84888771	T	G	T
chr16	84888905	C	T	C
chr16	84890334	G	A	G
chr16	84890356	T	C	T
chr16	84890555	G	C	G
chr16	84891237	A	T	A
chr16	84891328	T	A	T
chr16	84891334	T	C	T
chr16	84893882	C	A	C
chr16	84898760	A	T	A
chr16	84902391	G	A	G
chr16	84902734	C	T	C
chr16	84910328	T	C	T
chr16	84910382	A	T	A
chr16	84911796	T	A	T
chr16	84911826	T	C	T
chr16	84912628	G	A	G
chr16	84913333	G	A	G
chr16	84913344	T	C	T
chr16	84913457	C	T	C
chr16	84915259	T	C	T
chr16	84915594	C	T	C
chr16	84915671	C	T	C
chr16	84915674	T	C	T
chr16	84916588	T	A	T
chr16	84916689	A	C	A
chr16	84920758	A	G	A
chr16	84924597	T	C	T
chr16	84924682	T	C	T
chr16	84926048	A	G	A
chr16	84926287	C	T	C
chr16	84926847	A	G	A
chr16	84928154	G	T	G
chr16	84928370	G	T	G
chr16	84928390	A	T	A
chr16	84928419	A	T	A
chr16	84928800	T	G	T
chr16	84928833	A	G	A
chr16	84929038	C	T	C
chr16	84929081	C	T	C
chr16	84929327	A	G	A
chr16	84929358	C	T	C
chr16	84932615	A	G	A
chr16	84933291	T	C	T
chr16	84933764	T	C	T
chr16	84933862	A	G	A
chr16	84933974	T	C	T
chr16	85258874	T	G	T
chr16	85262266	C	A	C
chr16	85262279	G	A	G
chr16	85268763	T	C	T
chr16	85269163	G	A	G
chr16	85269847	T	A	T
chr16	85269893	C	T	C
chr16	85270668	C	T	C
chr16	85271078	T	C	T
chr16	85271655	G	A	G
chr16	85271683	G	A	G
chr16	85276734	T	C	T
chr16	85281978	A	G	A
chr16	85283419	A	C	A
chr16	85285783	T	C	T
chr16	85286429	T	G	T
chr16	85288835	T	C	T
chr16	85294672	A	G	A
chr16	85295162	A	G	A
chr16	85297959	T	C	T
chr16	85298071	T	G	T
chr16	85299320	C	T	C
chr16	85307540	C	T	C
chr16	85310253	A	G	A
chr16	85311615	A	G	A
chr16	85313316	T	A	T
chr16	85313327	G	A	G
chr16	85314538	G	A	G
chr16	85317313	C	T	C
chr16	85318100	C	T	C
chr16	85318756	T	C	T
chr16	85331790	T	C	T
chr16	85333427	C	T	C
chr16	85336090	C	A	C
chr16	85336104	G	A	G
chr16	85337293	G	A	G
chr16	85339129	T	C	T
chr16	85339800	A	G	A
chr16	85340425	T	A	T
chr16	85344648	A	G	A
chr16	85345810	C	T	C
chr16	85346105	T	C	T
chr16	85346510	A	G	A
chr16	85353214	T	A	T
chr16	85353245	G	A	G
chr16	85354470	C	A	C
chr16	85355310	A	G	A
chr16	85374083	A	A	C
chr16	85417543	T	G	T
chr16	85470684	C	C	G
chr16	85472737	A	T	A
chr16	85472741	G	A	G
chr16	85472932	G	A	G
chr16	85473920	A	C	A
chr16	85473960	T	C	T
chr16	85474571	A	G	A
chr16	85475684	T	A	T
chr16	85485512	T	C	T
chr16	85485516	T	G	T
chr16	85485535	G	C	G
chr16	85486696	T	G	T
chr16	85493901	G	T	G
chr16	85497204	G	A	G
chr16	85497770	A	G	A
chr16	85503403	C	T	C
chr16	85503954	T	G	T
chr16	85505373	G	C	G
chr16	85508698	C	A	C
chr16	85508900	A	G	A
chr16	85508952	G	T	G
chr16	85511637	A	C	A
chr16	85512516	A	G	A
chr16	85513666	C	T	C
chr16	85515372	A	C	A
chr16	85515999	T	A	T
chr16	85517144	A	G	A
chr16	85517270	T	G	T
chr16	85517475	A	G	A
chr16	85517590	T	C	T
chr16	85518100	G	A	G
chr16	85518386	T	G	T
chr16	85518428	G	A	G
chr16	85518468	T	C	T
chr16	85518470	G	A	G
chr16	85518486	G	C	G
chr16	85519411	C	T	C
chr16	85519420	T	C	T
chr16	85519790	A	G	A
chr16	85519792	C	T	C
chr16	85519869	G	A	G
chr16	85521559	C	T	C
chr16	85521617	A	G	A
chr16	85521683	T	G	T
chr16	85522187	T	G	T
chr16	85522210	T	C	T
chr16	85522302	T	G	T
chr16	85523314	T	C	T
chr16	85523326	A	C	A
chr16	85523333	C	T	C
chr16	85523399	C	G	C
chr16	85523435	G	C	G
chr16	85523461	G	A	G
chr16	85523494	T	A	T
chr16	85524684	G	A	G
chr16	85524710	C	T	C
chr16	85540242	T	C	T
chr16	85542192	T	C	T
chr16	85544293	C	A	C
chr16	85545971	T	A	T
chr16	85546370	A	G	A
chr16	85548005	C	T	C
chr16	85551732	G	T	G
chr16	85567450	C	T	C
chr16	85634435	T	T	C
chr16	85704283	T	G	T
chr16	85704453	A	G	A
chr16	85705596	C	T	C
chr16	85711003	C	T	C
chr16	85723983	C	T	C
chr16	85729319	A	G	A
chr16	85786787	C	G	C
chr16	85786858	C	C	T
chr16	85794336	T	T	A
chr16	85794909	C	C	G
chr16	85797331	G	A	G
chr16	85819755	G	A	G
chr16	85822567	G	A	G
chr16	85847251	G	A	G
chr16	85847707	C	A	C
chr16	85848951	C	A	C
chr16	85852103	C	A	C
chr16	85852147	T	C	T
chr16	85854591	G	A	G
chr16	85854622	G	A	G
chr16	85856608	A	G	A
chr16	85860139	A	G	A
chr16	85860293	A	T	A
chr16	85860829	A	G	A
chr16	85860928	C	T	C
chr16	85860941	A	G	A
chr16	85871139	C	T	C
chr16	85871416	T	C	T
chr16	85871455	G	A	G
chr16	85871563	A	G	A
chr16	85871631	C	T	C
chr16	85871688	G	T	G
chr16	85871924	G	A	G
chr16	85873071	A	G	A
chr16	85875599	C	G	C
chr16	85875926	G	A	G
chr16	85876600	T	A	T
chr16	85878886	T	C	T
chr16	85880309	C	G	C
chr16	85880562	C	A	C
chr16	85881137	G	A	G
chr16	85886166	G	A	G
chr16	85886906	G	C	G
chr16	85887755	G	A	G
chr16	85888476	T	G	T
chr16	85889423	T	G	T
chr16	85889667	G	A	G
chr16	85889731	G	A	G
chr16	85890434	G	A	G
chr16	85891706	G	A	G
chr16	85891988	G	A	G
chr16	85892492	T	G	T
chr16	85892733	A	G	A
chr16	85892815	G	A	G
chr16	85893249	T	C	T
chr16	85893268	C	T	C
chr16	85893631	T	C	T
chr16	85893659	C	A	C
chr16	85895125	T	C	T
chr16	85895178	G	A	G
chr16	85895519	C	T	C
chr16	85895727	A	G	A
chr16	85895837	T	C	T
chr16	85895930	A	T	A
chr16	85895942	A	G	A
chr16	85895964	T	C	T
chr16	85896070	T	C	T
chr16	85896076	C	T	C
chr16	85897917	A	G	A
chr16	85954125	A	G	A
chr16	85955583	A	A	G
chr16	85955904	C	C	A
chr16	85956357	A	A	C
chr16	85962710	G	G	C
chr16	86016604	C	T	C
chr16	86023610	A	G	A
chr16	86024131	G	T	G
chr16	86024199	A	C	A
chr16	86027617	A	G	A
chr16	86036155	G	C	G
chr16	86039597	C	T	C
chr16	86040918	A	G	A
chr16	86049048	T	C	T
chr16	86052751	G	T	G
chr16	86055190	C	T	C
chr16	86057653	C	T	C
chr16	86084283	C	A	C
chr16	86084889	C	G	C
chr16	86085098	G	C	G
chr16	86086285	G	A	G
chr16	86086785	T	G	T
chr16	86110053	T	T	G
chr16	86110442	G	A	G
chr16	86111430	C	C	T
chr16	86111494	T	G	T
chr16	86111574	C	A	C
chr16	86112080	A	A	G
chr16	86119474	A	G	A
chr16	86133911	G	A	G
chr16	86134616	G	T	G
chr16	86137559	C	T	C
chr16	86171468	C	T	C
chr16	86171837	G	A	G
chr16	86172228	C	C	T
chr16	86231105	G	G	A
chr16	86365477	C	C	T
chr16	86430680	T	T	C
chr16	86500611	T	T	C
chr16	86501580	G	G	A
chr16	86523340	C	C	A
chr16	91279584	T	A	T
chr16	91432607	C	A	C
chr16	91454398	A	T	A
chr16	91733587	T	G	T
chr16	91768074	T	C	T
chr16	91778101	T	G	T
chr16	91780982	A	C	A
chr16	91913918	A	C	A
chr16	91916492	C	A	C
chr16	92068885	T	G	T
chr16	92080052	C	G	C
chr16	92083501	A	G	A
chr16	92087842	A	G	A
chr16	92185048	T	G	T
chr16	92216741	G	A	G
chr16	92237487	C	G	C
chr16	92242437	C	G	C
chr16	92242555	G	T	G
chr16	92245395	C	T	C
chr16	92290244	C	T	C
chr16	92296670	C	T	C
chr16	92296777	T	C	T
chr16	92330032	A	G	A
chr16	92413878	T	C	T
chr16	92483517	G	A	G
chr16	92531552	G	T	G
chr16	92637079	C	A	C
chr16	92648284	C	T	C
chr16	92687136	T	G	T
chr16	92693658	C	T	C
chr16	92726452	C	T	C
chr16	92769759	T	A	T
chr16	92774408	T	G	T
chr16	92794826	A	G	A
chr16	92874693	A	T	A
chr16	92901286	T	C	T
chr16	92946319	C	T	C
chr16	92959395	C	T	C
chr16	92972120	T	G	T
chr16	93002334	A	C	A
chr16	93027670	C	T	C
chr16	93036846	A	G	A
chr16	93036884	T	G	T
chr16	93042080	A	G	A
chr16	93042621	C	T	C
chr16	93058964	G	A	G
chr16	93082196	C	T	C
chr16	93092867	C	G	C
chr16	93093682	A	G	A
chr16	93097092	G	T	G
chr16	93108257	A	G	A
chr16	93114102	G	A	G
chr16	93171889	T	C	T
chr16	93171955	A	G	A
chr16	93175851	G	A	G
chr16	93175954	C	T	C
chr16	93175963	C	T	C
chr16	93176009	T	C	T
chr16	93176059	A	G	A
chr16	93176085	G	A	G
chr16	93176460	T	C	T
chr16	93177853	T	A	T
chr16	93177962	T	C	T
chr16	93181258	G	A	G
chr16	93183008	A	G	A
chr16	93183019	A	C	A
chr16	93183055	C	T	C
chr16	93183186	A	T	A
chr16	93183204	T	C	T
chr16	93184063	G	A	G
chr16	93184776	A	G	A
chr16	93185216	T	C	T
chr16	93185283	T	C	T
chr16	93185411	C	T	C
chr16	93185468	A	C	A
chr16	93186842	A	G	A
chr16	93187404	T	C	T
chr16	93191954	C	T	C
chr16	93191974	T	C	T
chr16	93192131	T	C	T
chr16	93193423	T	C	T
chr16	93193435	A	C	A
chr16	93194690	A	G	A
chr16	93195097	C	T	C
chr16	93195394	G	A	G
chr16	93196778	C	T	C
chr16	93197120	C	A	C
chr16	93197295	T	C	T
chr16	93197314	G	T	G
chr16	93197482	T	C	T
chr16	93197499	A	G	A
chr16	93198141	C	T	C
chr16	93201261	A	G	A
chr16	93202354	C	A	C
chr16	93206013	C	T	C
chr16	93206029	C	T	C
chr16	93213455	G	C	G
chr16	93214634	C	T	C
chr16	93219952	G	A	G
chr16	93223698	A	G	A
chr16	93224557	T	A	T
chr16	93226517	G	A	G
chr16	93226861	T	C	T
chr16	93226892	A	G	A
chr16	93226908	T	C	T
chr16	93227038	C	G	C
chr16	93227057	A	T	A
chr16	93227228	C	T	C
chr16	93227744	A	G	A
chr16	93227815	T	C	T
chr16	93227976	T	G	T
chr16	93228446	A	C	A
chr16	93229282	C	G	C
chr16	93229503	A	G	A
chr16	93231199	A	G	A
chr16	93231230	A	T	A
chr16	93231263	A	G	A
chr16	93233756	G	A	G
chr16	93235386	G	A	G
chr16	93235572	C	A	C
chr16	93235992	A	T	A
chr16	93237350	T	G	T
chr16	93237455	C	T	C
chr16	93237517	T	A	T
chr16	93237577	A	G	A
chr16	93237693	T	C	T
chr16	93237954	T	C	T
chr16	93238069	T	C	T
chr16	93242253	A	G	A
chr16	93242472	G	C	G
chr16	93242879	T	C	T
chr16	93244099	A	C	A
chr16	93244258	C	G	C
chr16	93246311	C	A	C
chr16	93248089	A	G	A
chr16	93248486	T	C	T
chr16	93249530	A	G	A
chr16	93249940	A	C	A
chr16	93250055	A	G	A
chr16	93250214	T	C	T
chr16	93251210	T	G	T
chr16	93251352	A	C	A
chr16	93257249	T	G	T
chr16	93259667	T	C	T
chr16	93259937	A	C	A
chr16	93260892	T	C	T
chr16	93261516	G	A	G
chr16	93268260	A	T	A
chr16	93269584	G	A	G
chr16	93273826	T	C	T
chr16	93273890	A	G	A
chr16	93285833	C	T	C
chr16	93286374	T	T	C
chr16	93286956	G	C	G
chr16	93287039	T	C	T
chr16	93287415	C	T	C
chr16	93287440	C	T	C
chr16	93288488	A	G	A
chr16	93288536	T	A	T
chr16	93288619	A	G	A
chr16	93288741	G	A	G
chr16	93289286	T	C	T
chr16	93290160	G	A	G
chr16	93290179	T	C	T
chr16	93290209	G	A	G
chr16	93290264	G	A	G
chr16	93290456	G	A	G
chr16	93295933	T	C	T
chr16	93296008	A	G	A
chr16	93296180	T	A	T
chr16	93296959	G	A	G
chr16	93297156	A	G	A
chr16	93297159	T	G	T
chr16	93297910	A	G	A
chr16	93298036	T	C	T
chr16	93298051	A	A	G
chr16	93298070	G	C	G
chr16	93299644	G	G	A
chr16	93300609	C	T	C
chr16	93301795	T	T	G
chr16	93301941	A	G	A
chr16	93301956	T	G	T
chr16	93304319	C	A	C
chr16	93304691	G	A	G
chr16	93304762	T	C	T
chr16	93304800	C	G	C
chr16	93305157	C	T	C
chr16	93305320	A	G	A
chr16	93305456	T	G	T
chr16	93305576	T	C	T
chr16	93308547	T	C	T
chr16	93308693	A	C	A
chr16	93309992	A	G	A
chr16	93314008	G	A	G
chr16	93318738	C	T	C
chr16	93318798	T	G	T
chr16	93318970	G	A	G
chr16	93318991	C	T	C
chr16	93319224	A	A	C
chr16	93324666	G	A	G
chr16	93325173	G	A	G
chr16	93325174	A	A	G
chr16	93325654	G	A	G
chr16	93326296	C	A	C
chr16	93326316	C	C	A
chr16	93338766	C	T	C
chr16	93343640	T	C	T
chr16	93343656	G	A	G
chr16	93356963	G	A	G
chr16	93357709	T	C	T
chr16	93360019	T	C	T
chr16	93361222	G	A	G
chr16	93363397	G	A	G
chr16	93363494	A	G	A
chr16	93363508	T	G	T
chr16	93363572	C	G	C
chr16	93363782	C	T	C
chr16	93385335	T	C	T
chr16	93385407	G	A	G
chr16	93388445	T	C	T
chr16	93405297	T	C	T
chr16	93425768	G	A	G
chr16	93442665	A	G	A
chr16	93455322	C	T	C
chr16	93464032	G	A	G
chr16	93475864	G	G	A
chr16	93483422	C	T	C
chr16	93483643	T	C	T
chr16	93483675	G	T	G
chr16	93483758	A	G	A
chr16	93485767	A	G	A
chr16	93506754	G	G	A
chr16	93507693	G	G	A
chr16	93514119	G	A	G
chr16	93517576	A	C	A
chr16	93519863	C	G	C
chr16	93522845	G	A	G
chr16	93530115	C	T	C
chr16	93531042	A	G	A
chr16	93531316	T	G	T
chr16	93555313	T	T	C
chr16	93555316	G	G	A
chr16	93559319	T	A	T
chr16	93613113	T	C	T
chr16	93614082	A	A	G
chr16	93616247	A	C	A
chr16	93616250	T	C	T
chr16	93627445	A	T	A
chr16	93627753	A	A	G
chr16	93628979	G	A	G
chr16	93643709	C	C	A
chr16	93655981	G	G	A
chr16	93655996	T	T	C
chr16	93656011	A	A	G
chr16	93657094	T	T	C
chr16	93657336	A	A	C
chr16	93657441	A	A	G
chr16	93657446	T	T	G
chr16	93657453	C	C	T
chr16	93660021	C	T	C
chr16	93676169	A	A	C
chr16	93681929	G	A	G
chr16	93685085	G	A	G
chr16	93692094	G	G	T
chr16	93692167	G	A	G
chr16	93783326	A	G	A
chr16	93965373	T	T	G
chr16	93969441	A	G	A
chr16	93990198	A	A	G
chr16	94081812	T	C	T
chr16	94096286	T	C	T
chr16	94692928	A	G	A
chr16	94692993	G	A	G
chr16	94693226	A	G	A
chr16	94697938	C	T	C
chr16	94697976	G	A	G
chr16	94701379	G	A	G
chr16	94704548	A	G	A
chr16	94704649	T	C	T
chr16	94706750	A	C	A
chr16	94749297	C	A	C
chr16	95221812	A	G	A
chr16	95223954	G	A	G
chr16	95470838	C	T	C
chr16	95471061	G	A	G
chr16	95471068	G	A	G
chr16	95471425	C	A	C
chr16	95473921	G	C	G
chr16	95474309	T	C	T
chr16	95474678	G	A	G
chr16	95476394	G	A	G
chr16	95477354	A	G	A
chr16	95497049	G	A	G
chr16	95497060	A	T	A
chr16	95599502	T	C	T
chr16	95599627	A	G	A
chr16	95601101	A	G	A
chr16	95607521	G	T	G
chr16	95607584	A	G	A
chr16	95608433	A	G	A
chr16	95608837	C	T	C
chr16	95608862	C	T	C
chr16	95609669	A	T	A
chr16	95618188	A	G	A
chr16	95618212	T	C	T
chr16	95624454	A	G	A
chr16	95634427	G	A	G
chr16	95638724	C	T	C
chr16	95638888	C	T	C
chr16	95641123	T	C	T
chr16	95657991	G	A	G
chr16	95661541	C	T	C
chr16	95661610	T	A	T
chr16	95661852	A	G	A
chr16	95664733	C	T	C
chr16	95665342	G	A	G
chr16	95665357	C	T	C
chr16	95667335	C	T	C
chr16	95667433	T	C	T
chr16	95669016	A	G	A
chr16	95669372	T	C	T
chr16	95669445	A	T	A
chr16	95669452	T	C	T
chr16	95669462	C	T	C
chr16	95669504	T	A	T
chr16	95670044	C	T	C
chr16	95673373	T	C	T
chr16	95676973	C	A	C
chr16	95677186	A	T	A
chr16	95677220	A	T	A
chr16	95678919	G	A	G
chr16	95678940	C	A	C
chr16	95679292	G	A	G
chr16	95680156	A	G	A
chr16	95681861	G	A	G
chr16	95683321	C	T	C
chr16	95683465	T	G	T
chr16	95925164	G	A	G
chr16	96001260	G	T	G
chr16	96002732	C	T	C
chr16	96003006	A	G	A
chr16	96003230	T	A	T
chr16	96011469	G	A	G
chr16	96011472	T	C	T
chr16	96029966	C	T	C
chr16	96042536	A	G	A
chr16	96275651	A	T	A
chr16	96335608	T	C	T
chr16	96364455	A	G	A
chr16	96365189	G	A	G
chr16	96366096	G	A	G
chr16	96399760	T	G	T
chr16	96407448	G	T	G
chr16	96410771	G	A	G
chr16	96421131	T	G	T
chr16	96426693	G	A	G
chr16	96427456	C	T	C
chr16	96435739	C	T	C
chr16	96443936	T	C	T
chr16	96481344	A	G	A
chr16	96697922	C	C	A
chr16	96698095	C	C	T
chr16	96698109	A	A	T
chr16	96698142	C	C	T
chr16	96698659	A	A	T
chr16	96699032	C	C	T
chr16	96700047	T	T	C
chr16	96700305	C	C	T
chr16	96700831	G	G	A
chr16	96707477	G	G	T
chr16	96711157	T	T	C
chr16	96713207	A	A	T
chr16	96713831	C	C	T
chr16	96718397	C	C	A
chr16	96726136	A	A	G
chr16	96729231	C	A	C
chr16	96729278	C	T	C
chr16	96733643	A	A	G
chr16	96733888	T	T	C
chr16	96734868	T	T	C
chr16	96738429	T	T	C
chr16	96740268	C	C	T
chr16	96742267	A	A	T
chr16	96742457	T	T	C
chr16	96748169	T	T	C
chr16	96750119	A	A	G
chr16	96750177	A	A	G
chr16	96750468	A	A	G
chr16	96750479	G	G	A
chr16	96838941	T	C	T
chr16	96839703	T	C	T
chr16	96839776	G	A	G
chr16	96839839	T	G	T
chr16	96839841	A	C	A
chr16	96839911	G	A	G
chr16	96840521	G	A	G
chr16	96841303	G	A	G
chr16	96841312	T	C	T
chr16	96843260	G	A	G
chr16	96845928	T	G	T
chr16	96855192	G	A	G
chr16	96855503	C	T	C
chr16	96855561	A	G	A
chr16	96855645	C	T	C
chr16	96856951	T	C	T
chr16	96867562	C	T	C
chr16	96869952	C	T	C
chr16	96870562	G	A	G
chr16	96870570	A	G	A
chr16	96870654	C	G	C
chr16	96870700	A	G	A
chr16	96870759	C	T	C
chr16	96870765	G	C	G
chr16	96870888	C	A	C
chr16	96870913	G	C	G
chr16	96871051	A	C	A
chr16	96871437	G	A	G
chr16	96872466	G	T	G
chr16	96872536	A	T	A
chr16	96872539	C	A	C
chr16	96874098	C	T	C
chr16	96874155	A	G	A
chr16	96874228	C	T	C
chr16	96874240	T	C	T
chr16	96874308	T	C	T
chr16	96878490	T	C	T
chr16	96881067	T	C	T
chr16	96893199	T	C	T
chr16	96896986	C	G	C
chr16	96900975	C	A	C
chr16	96918830	T	C	T
chr16	96919648	G	A	G
chr16	96922028	G	A	G
chr16	96923732	T	C	T
chr16	96927157	C	A	C
chr16	96929726	A	G	A
chr16	96934131	A	C	A
chr16	96934319	G	A	G
chr16	96938444	T	T	C
chr16	96938500	T	T	C
chr16	96938507	G	G	A
chr16	96948718	A	C	A
chr16	96951088	G	A	G
chr16	97036764	C	C	T
chr16	97541858	G	G	C
chr16	97634342	G	A	G
chr16	97647030	A	G	A
chr16	97650833	G	A	G
chr16	97650850	G	A	G
chr16	97651004	G	A	G
chr16	97652923	A	C	A
chr16	97653259	T	C	T
chr16	97653276	T	C	T
chr16	97653932	G	A	G
chr16	97654659	T	A	T
chr16	97654891	C	T	C
chr16	97655864	C	T	C
chr16	97656690	A	G	A
chr16	97657249	C	A	C
chr16	97657359	A	G	A
chr16	97658896	A	G	A
chr16	97660442	T	C	T
chr16	97661482	G	A	G
chr16	97661594	G	C	G
chr16	97662624	C	T	C
chr16	97663769	G	A	G
chr16	97664481	A	G	A
chr16	97666399	G	A	G
chr16	97666597	T	G	T
chr16	97666763	G	A	G
chr16	97666774	G	A	G
chr16	97671659	A	G	A
chr16	97694135	C	A	C
chr16	97876942	C	T	C
chr16	97897671	C	C	T
chr16	97899447	G	A	G
chr16	97899529	C	C	T
chr16	97920455	G	G	T
chr16	97924772	C	G	C
chr16	98012378	G	G	A
chr16	98012873	T	C	T
chr16	98138181	T	T	G
chr17	3052995	G	A	G
chr17	3172119	G	C	G
chr17	3185681	A	G	A
chr17	3236607	T	T	A
chr17	3539856	G	G	T
chr17	3875216	C	T	C
chr17	3912921	C	T	C
chr17	3936768	G	C	G
chr17	4114764	G	C	G
chr17	4243264	G	T	G
chr17	4310729	T	C	T
chr17	4313371	G	G	A
chr17	4643317	A	T	A
chr17	10916152	C	C	A
chr17	20319963	G	G	A
chr17	20319978	G	G	A
chr17	20867285	G	G	T
chr17	30850975	G	G	T
chr17	31747415	T	C	T
chr17	31939032	T	T	G
chr17	32061766	G	A	G
chr17	32061769	C	A	C
chr17	32061784	G	A	G
chr17	32183572	A	G	A
chr17	32598058	G	A	G
chr17	33078339	A	C	A
chr17	33212321	T	C	T
chr17	33672285	G	G	A
chr17	33868940	T	C	T
chr17	33998300	A	G	A
chr17	34119112	T	C	T
chr17	34129182	G	A	G
chr17	34146631	G	G	T
chr17	34147881	C	C	T
chr17	34260327	T	T	C
chr17	34262097	T	T	G
chr17	34263705	C	C	T
chr17	34279570	T	C	T
chr17	34283052	C	T	C
chr17	34302859	C	C	T
chr17	34316800	A	A	T
chr17	34321744	A	A	C
chr17	34346286	G	G	A
chr17	34371779	T	C	T
chr17	34374386	T	T	C
chr17	34389364	G	T	G
chr17	34389382	C	G	C
chr17	34389433	C	T	C
chr17	34389617	C	T	C
chr17	34389648	T	C	T
chr17	34394370	G	A	G
chr17	34395404	C	T	C
chr17	34409329	T	C	T
chr17	34409412	G	A	G
chr17	34409580	G	G	T
chr17	34410470	C	A	C
chr17	34410510	C	T	C
chr17	34414058	A	G	A
chr17	34427541	C	T	C
chr17	34428307	A	C	A
chr17	34432180	C	T	C
chr17	34434137	C	T	C
chr17	34435666	C	T	C
chr17	34453976	T	C	T
chr17	34461971	A	G	A
chr17	34467416	G	A	G
chr17	34468066	G	A	G
chr17	34468821	T	C	T
chr17	34469479	G	A	G
chr17	34476951	A	G	A
chr17	34478329	A	G	A
chr17	34478610	G	G	A
chr17	34479373	G	A	G
chr17	34498243	A	G	A
chr17	34506631	C	G	C
chr17	34507750	C	T	C
chr17	34508297	G	T	G
chr17	34525516	C	C	T
chr17	34530166	G	G	A
chr17	34530342	A	A	T
chr17	34530398	T	T	C
chr17	34532216	C	C	T
chr17	34540708	T	T	G
chr17	34540789	C	T	C
chr17	34557537	C	T	C
chr17	34559113	G	A	G
chr17	34559146	C	T	C
chr17	34563942	C	C	T
chr17	34566996	G	G	A
chr17	34567584	A	A	C
chr17	34567982	C	C	T
chr17	34572931	T	T	C
chr17	34608409	C	T	C
chr17	34920013	A	A	G
chr17	34921667	A	A	T
chr17	34923326	A	A	C
chr17	35093337	G	T	G
chr17	35093637	C	G	C
chr17	35097857	C	T	C
chr17	35112205	G	A	G
chr17	35174940	A	A	G
chr17	35199717	C	T	C
chr17	35471439	A	A	C
chr17	35471462	A	A	C
chr17	35471545	G	G	A
chr17	35471552	T	T	C
chr17	35476542	T	T	A
chr17	35477559	A	A	C
chr17	35477565	A	A	T
chr17	35675087	C	C	T
chr17	35698371	A	A	G
chr17	35707453	A	A	C
chr17	35718037	A	A	G
chr17	35723243	A	A	T
chr17	35726035	G	G	A
chr17	35726048	C	C	T
chr17	35726248	A	A	G
chr17	35751581	A	G	A
chr17	35781459	C	T	C
chr17	35854035	T	C	T
chr17	35881871	C	A	C
chr17	36085414	T	C	T
chr17	36427403	A	G	A
chr17	36477334	T	A	T
chr17	36477347	T	C	T
chr17	36477354	G	A	G
chr17	36494064	T	C	T
chr17	36496919	C	A	C
chr17	36579513	G	T	G
chr17	36588317	T	G	T
chr17	36588500	C	A	C
chr17	36679902	T	C	T
chr17	36873567	G	A	G
chr17	36904454	C	A	C
chr17	36919073	A	A	G
chr17	36922444	C	C	G
chr17	36943461	T	G	T
chr17	36943505	A	G	A
chr17	36943516	G	T	G
chr17	40835435	T	G	T
chr17	40843856	C	C	T
chr17	40848565	C	C	A
chr17	40848576	T	T	A
chr17	40848596	G	G	C
chr17	40848761	G	G	T
chr17	40848885	G	G	T
chr17	40848898	C	C	T
chr17	40848920	A	A	C
chr17	40848990	T	T	C
chr17	40849006	G	G	A
chr17	40849037	T	T	C
chr17	40849052	A	A	G
chr17	40849070	T	T	C
chr17	40849205	C	C	T
chr17	40849359	T	T	A
chr17	40849496	A	A	G
chr17	40849514	T	T	G
chr17	40849527	A	A	T
chr17	40849531	C	C	A
chr17	40849579	A	A	G
chr17	40849694	A	A	C
chr17	40849803	T	T	C
chr17	40849849	C	C	G
chr17	40849963	T	T	A
chr17	40849992	C	C	T
chr17	40850008	T	T	C
chr17	40850044	A	A	T
chr17	40850119	T	T	A
chr17	40850386	A	A	G
chr17	40850420	G	G	A
chr17	40850428	A	A	G
chr17	40850517	A	A	G
chr17	40850807	C	A	C
chr17	40850812	T	T	A
chr17	40852335	A	A	G
chr17	40852351	T	T	C
chr17	40853461	G	G	A
chr17	40853473	T	T	G
chr17	40853476	C	C	A
chr17	40853487	G	G	T
chr17	40853503	A	A	G
chr17	40853521	A	A	G
chr17	40853593	G	G	A
chr17	40853599	C	C	T
chr17	40853711	C	C	A
chr17	40853728	C	C	T
chr17	40853754	C	C	A
chr17	40853787	G	G	A
chr17	40853853	C	C	A
chr17	40853883	A	A	G
chr17	40854040	C	C	T
chr17	40854087	A	A	G
chr17	40854258	G	G	A
chr17	40854280	C	C	G
chr17	40854308	C	C	T
chr17	40854499	C	C	T
chr17	40854572	A	A	T
chr17	40855376	T	T	C
chr17	40855548	T	T	A
chr17	40855678	G	G	A
chr17	40855681	G	G	A
chr17	40855971	A	A	G
chr17	40856022	T	T	A
chr17	40856091	T	T	C
chr17	40859569	C	C	T
chr17	40859651	G	G	T
chr17	40859719	T	T	G
chr17	40859868	A	A	T
chr17	40859921	A	A	G
chr17	40863156	A	A	C
chr17	40863229	A	A	G
chr17	40863359	C	C	T
chr17	40863419	A	A	G
chr17	40863437	C	C	T
chr17	40863445	T	T	C
chr17	40863450	A	A	C
chr17	40863457	T	T	C
chr17	40863529	A	A	C
chr17	40863530	T	T	G
chr17	40863593	G	G	A
chr17	40863669	G	G	T
chr17	40863699	A	A	C
chr17	40863732	G	G	A
chr17	40863746	G	G	T
chr17	40864426	G	G	A
chr17	40864443	T	T	A
chr17	40864454	A	A	G
chr17	40864465	A	A	C
chr17	40864469	C	C	A
chr17	40864476	T	T	C
chr17	40864486	T	T	G
chr17	40864506	T	T	C
chr17	40864543	T	T	A
chr17	40864603	C	C	G
chr17	40864727	A	A	G
chr17	40864737	T	T	A
chr17	40864739	G	G	C
chr17	40864773	A	A	T
chr17	40864852	T	T	C
chr17	40864913	T	T	G
chr17	40864927	C	C	T
chr17	40864935	A	A	G
chr17	40865081	G	G	A
chr17	40865084	A	A	G
chr17	40865134	A	A	C
chr17	40865192	T	T	G
chr17	40865218	A	A	G
chr17	40865540	C	C	G
chr17	40865863	T	T	C
chr17	40865982	T	T	G
chr17	40866299	G	G	T
chr17	40867092	G	G	A
chr17	40870506	G	G	A
chr17	40871501	G	G	C
chr17	40878092	C	C	A
chr17	40884214	A	A	C
chr17	40885403	T	T	A
chr17	40899727	G	G	T
chr17	40902130	A	A	G
chr17	40902868	C	C	T
chr17	40904399	T	T	C
chr17	40905512	A	A	G
chr17	40930091	T	T	A
chr17	40940535	T	C	T
chr17	40942472	A	A	T
chr17	40948114	C	T	C
chr17	40953772	C	G	C
chr17	40961965	T	C	T
chr17	40962749	G	A	G
chr17	40966538	A	C	A
chr17	40966979	T	T	A
chr17	40967517	G	G	A
chr17	40967558	G	G	A
chr17	40970719	T	T	C
chr17	40972536	C	C	T
chr17	40983098	G	G	T
chr17	40983106	T	T	C
chr17	40983120	A	G	A
chr17	40996040	T	A	T
chr17	41019039	C	T	C
chr17	41028197	C	C	G
chr17	41061743	C	T	C
chr17	41099805	C	T	C
chr17	41148187	A	A	G
chr17	41148193	A	A	G
chr17	41148210	G	A	G
chr17	41148222	A	A	C
chr17	41148242	T	T	C
chr17	41148412	C	C	T
chr17	41148781	C	C	T
chr17	41150153	C	T	C
chr17	41150830	C	C	T
chr17	41163191	A	A	G
chr17	41163388	T	T	C
chr17	41164855	T	T	C
chr17	41175006	A	A	C
chr17	41176985	T	T	C
chr17	41195656	G	G	A
chr17	41197207	T	T	G
chr17	41229429	G	A	G
chr17	41231220	A	T	A
chr17	41231337	G	A	G
chr17	41231435	G	G	T
chr17	41231643	T	T	A
chr17	41232207	C	C	G
chr17	41232319	G	A	G
chr17	41232341	T	T	C
chr17	41233110	T	C	T
chr17	41239552	G	A	G
chr17	41241729	C	G	C
chr17	41243128	T	T	C
chr17	41244054	C	T	C
chr17	41245905	C	T	C
chr17	41246260	G	A	G
chr17	41246305	C	T	C
chr17	41246468	T	G	T
chr17	41246683	G	C	G
chr17	41247099	G	G	T
chr17	41247345	A	C	A
chr17	41247542	T	T	C
chr17	41247552	A	A	T
chr17	41247575	T	T	C
chr17	41248579	G	A	G
chr17	41250140	G	A	G
chr17	41250737	C	A	C
chr17	41251242	G	A	G
chr17	41252195	A	G	A
chr17	41252380	A	T	A
chr17	41252471	C	T	C
chr17	41252512	G	T	G
chr17	41253023	G	A	G
chr17	41253171	C	T	C
chr17	41255142	G	G	A
chr17	41255296	T	C	T
chr17	41255712	G	C	G
chr17	41256173	G	A	G
chr17	41258132	T	C	T
chr17	41258486	C	T	C
chr17	41259232	G	A	G
chr17	41259348	G	C	G
chr17	41259970	G	A	G
chr17	41260522	A	G	A
chr17	41260527	T	C	T
chr17	41261261	T	C	T
chr17	41262240	C	T	C
chr17	41273564	G	A	G
chr17	41275557	T	G	T
chr17	41276199	A	G	A
chr17	41393509	A	A	T
chr17	41393515	T	T	G
chr17	41393605	C	C	T
chr17	41393791	A	A	G
chr17	41393843	A	A	G
chr17	41393978	A	A	G
chr17	41394124	C	C	A
chr17	41394915	A	A	G
chr17	41395308	C	C	T
chr17	41395340	A	A	G
chr17	41395676	T	T	C
chr17	41396383	T	T	C
chr17	41398561	A	A	G
chr17	41399010	C	T	C
chr17	41399418	C	C	G
chr17	41400325	C	T	C
chr17	41520332	T	T	A
chr17	41520945	G	G	A
chr17	41622819	A	G	A
chr17	41692694	A	A	C
chr17	41927652	G	G	T
chr17	41928684	A	A	C
chr17	41946566	G	G	A
chr17	41957842	G	G	A
chr17	42005124	A	T	A
chr17	42005522	T	A	T
chr17	42008741	A	A	C
chr17	42061205	T	C	T
chr17	42089404	C	C	A
chr17	42096193	G	G	T
chr17	42099759	A	A	T
chr17	42099929	A	A	C
chr17	42423778	G	A	G
chr17	42424125	G	G	T
chr17	42501428	T	T	G
chr17	42513928	G	T	G
chr17	42573362	G	G	C
chr17	42585131	A	A	G
chr17	42586605	A	A	C
chr17	42606576	G	A	G
chr17	42616256	A	A	G
chr17	42633090	G	G	A
chr17	42667047	G	A	G
chr17	42692719	C	G	C
chr17	42694624	C	A	C
chr17	42695583	G	A	G
chr17	42695838	A	G	A
chr17	42703201	A	A	G
chr17	42703234	C	C	T
chr17	42703533	A	A	G
chr17	42704634	G	A	G
chr17	42706203	T	C	T
chr17	42708712	G	G	A
chr17	42708735	T	T	C
chr17	42709949	T	A	T
chr17	42709976	C	C	T
chr17	42710463	T	G	T
chr17	42712369	G	G	C
chr17	42712458	G	G	A
chr17	42712549	T	T	G
chr17	42712567	G	G	A
chr17	42712828	G	G	T
chr17	42713386	A	A	G
chr17	42713404	T	T	C
chr17	42713411	G	G	T
chr17	42713473	T	T	C
chr17	42716469	C	T	C
chr17	42716528	T	T	A
chr17	42716666	T	T	C
chr17	42716797	G	G	A
chr17	42718226	G	A	G
chr17	42718403	T	C	T
chr17	42742187	G	G	A
chr17	42745279	G	G	A
chr17	42747730	T	T	C
chr17	42748044	T	T	A
chr17	42751279	T	C	T
chr17	42751880	G	A	G
chr17	42751899	G	A	G
chr17	42752621	T	T	G
chr17	42753708	A	A	G
chr17	42755182	A	A	G
chr17	42755196	T	T	A
chr17	42755202	A	A	G
chr17	42755211	A	A	C
chr17	42756426	A	A	G
chr17	42756746	A	G	A
chr17	42763112	G	G	T
chr17	42763378	T	C	T
chr17	42764030	G	A	G
chr17	42776517	C	C	T
chr17	42776703	C	C	A
chr17	42776738	T	T	C
chr17	42776801	G	G	C
chr17	42776909	G	A	G
chr17	42799608	C	C	T
chr17	42799816	T	C	T
chr17	42800104	G	C	G
chr17	42800728	T	T	C
chr17	42800748	A	A	C
chr17	42800757	T	T	C
chr17	42801629	T	T	C
chr17	42801688	A	A	T
chr17	42801743	T	T	C
chr17	42802126	C	T	C
chr17	42803344	A	A	T
chr17	42807098	G	T	G
chr17	42807127	C	G	C
chr17	42808930	T	C	T
chr17	42810856	C	T	C
chr17	42812040	T	G	T
chr17	42812891	T	C	T
chr17	42813427	T	T	G
chr17	42813536	G	T	G
chr17	42818097	C	G	C
chr17	42830282	C	T	C
chr17	42834366	C	C	G
chr17	42834534	T	T	G
chr17	42835449	T	T	C
chr17	42835487	A	A	G
chr17	42835498	A	A	G
chr17	42835518	A	A	G
chr17	42835885	T	T	A
chr17	42838119	G	A	G
chr17	42838861	T	T	G
chr17	42838871	G	G	A
chr17	42838885	G	G	C
chr17	42857157	G	A	G
chr17	42877646	C	A	C
chr17	42881893	C	C	T
chr17	42881950	G	G	T
chr17	42882009	T	T	A
chr17	42889093	T	C	T
chr17	42920026	A	A	C
chr17	42924360	G	G	A
chr17	42929372	T	G	T
chr17	42937666	A	A	C
chr17	42940249	C	C	T
chr17	42941223	G	G	A
chr17	42944152	T	T	C
chr17	42962354	T	T	C
chr17	42966286	A	A	G
chr17	42967264	G	G	A
chr17	42967477	C	C	T
chr17	42967496	G	G	C
chr17	42967547	T	T	C
chr17	42971710	T	T	G
chr17	42977431	T	T	C
chr17	42978334	G	G	T
chr17	42978903	A	A	G
chr17	42979660	C	C	T
chr17	42982840	C	C	T
chr17	42986415	T	T	C
chr17	42987869	C	C	T
chr17	42988441	G	G	C
chr17	42988600	T	T	C
chr17	42989461	T	T	C
chr17	42989533	T	T	C
chr17	42991240	G	A	G
chr17	42996201	T	T	C
chr17	42997648	A	A	G
chr17	42998700	A	A	C
chr17	43001593	A	A	G
chr17	43010790	C	C	G
chr17	43014301	A	A	T
chr17	43014691	C	C	T
chr17	43014806	A	A	G
chr17	43015133	C	C	G
chr17	43024211	A	A	G
chr17	43025096	A	A	G
chr17	43025472	T	T	C
chr17	43026414	G	G	A
chr17	43040267	C	C	T
chr17	43040487	A	A	G
chr17	43040502	T	T	C
chr17	43040524	A	A	C
chr17	43040580	T	T	C
chr17	43044393	C	G	C
chr17	43144383	A	A	T
chr17	43155563	C	T	C
chr17	43170126	G	A	G
chr17	43170532	G	G	T
chr17	43187895	G	G	A
chr17	43192194	C	C	G
chr17	43192971	C	C	T
chr17	43193815	G	A	G
chr17	43195080	C	T	C
chr17	43195141	A	A	G
chr17	43200228	C	C	T
chr17	43202798	C	C	T
chr17	43431755	A	A	G
chr17	43432646	G	G	A
chr17	43433351	C	T	C
chr17	43434078	A	A	T
chr17	43434132	G	G	A
chr17	43434202	G	G	A
chr17	43435857	T	T	C
chr17	43435929	A	A	G
chr17	43435937	C	C	T
chr17	43435985	A	A	T
chr17	43436733	C	T	C
chr17	43461389	C	T	C
chr17	43477055	C	C	T
chr17	43479429	T	T	C
chr17	43480179	T	T	C
chr17	43482527	A	A	C
chr17	43486746	T	T	C
chr17	43486860	A	A	C
chr17	43490582	C	C	G
chr17	43491407	G	G	A
chr17	43500597	C	T	C
chr17	43510784	A	T	A
chr17	43527068	T	A	T
chr17	43527886	C	G	C
chr17	43533726	C	C	T
chr17	43534280	C	G	C
chr17	43539868	A	T	A
chr17	43541633	G	G	T
chr17	43541891	T	T	A
chr17	43542418	A	A	C
chr17	43611411	C	C	T
chr17	43619761	A	T	A
chr17	43619932	T	C	T
chr17	43619990	A	T	A
chr17	43622949	G	T	G
chr17	43623939	A	G	A
chr17	43624635	G	A	G
chr17	43625101	C	A	C
chr17	43625103	G	A	G
chr17	43625728	C	A	C
chr17	43625780	A	G	A
chr17	43625958	C	T	C
chr17	43628069	T	C	T
chr17	43631731	C	T	C
chr17	43631761	C	A	C
chr17	43631779	G	T	G
chr17	43631798	T	C	T
chr17	43632532	C	T	C
chr17	43633324	T	C	T
chr17	43639829	G	A	G
chr17	43639871	G	A	G
chr17	43639898	C	T	C
chr17	43640207	A	C	A
chr17	43640356	A	G	A
chr17	43640487	A	G	A
chr17	43644420	A	A	G
chr17	43657916	C	A	C
chr17	43661922	C	G	C
chr17	43661943	C	G	C
chr17	43666251	C	T	C
chr17	43673605	G	A	G
chr17	43685241	G	C	G
chr17	43686317	T	C	T
chr17	43688248	G	A	G
chr17	43691321	G	A	G
chr17	43692627	G	A	G
chr17	43692639	T	C	T
chr17	43708934	C	T	C
chr17	43719817	T	C	T
chr17	43723185	G	A	G
chr17	43723361	A	T	A
chr17	43731957	G	A	G
chr17	43733178	T	C	T
chr17	43733191	T	G	T
chr17	43733194	A	G	A
chr17	43745636	A	G	A
chr17	43837068	G	T	G
chr17	43849060	T	T	C
chr17	43851799	C	C	T
chr17	43851811	T	T	G
chr17	43872097	C	C	T
chr17	43873352	A	A	T
chr17	43878351	T	A	T
chr17	43883204	A	A	G
chr17	43883616	C	C	T
chr17	43883743	T	T	C
chr17	43883844	C	C	T
chr17	43883853	C	C	T
chr17	43886290	T	T	C
chr17	43886299	G	G	A
chr17	43886329	G	G	A
chr17	43888478	C	T	C
chr17	43890242	A	T	A
chr17	43890999	A	G	A
chr17	44006619	T	C	T
chr17	44016189	G	A	G
chr17	44046599	C	T	C
chr17	44127187	C	T	C
chr17	44133664	C	T	C
chr17	44133729	T	A	T
chr17	44134012	G	A	G
chr17	44137419	C	T	C
chr17	44140818	T	C	T
chr17	44149413	C	A	C
chr17	44175066	T	C	T
chr17	44230548	A	A	G
chr17	44241706	G	G	A
chr17	44253685	A	A	G
chr17	44262947	G	G	A
chr17	44273267	A	A	C
chr17	44287463	A	A	G
chr17	44322192	C	T	C
chr17	44358123	A	A	G
chr17	44377371	T	T	G
chr17	44377706	A	A	G
chr17	44377768	T	T	A
chr17	44378268	C	C	T
chr17	44378627	G	G	A
chr17	44378757	C	C	A
chr17	44401904	A	T	A
chr17	44416927	T	C	T
chr17	44425290	T	A	T
chr17	44425351	T	G	T
chr17	44432411	G	T	G
chr17	44433989	T	G	T
chr17	44440269	T	C	T
chr17	44444126	G	A	G
chr17	44445231	C	G	C
chr17	44445663	C	A	C
chr17	44475950	T	G	T
chr17	44668629	T	C	T
chr17	44668712	G	T	G
chr17	44669628	A	G	A
chr17	44669783	A	G	A
chr17	44669874	C	G	C
chr17	44670635	C	T	C
chr17	44670646	C	T	C
chr17	44679039	G	A	G
chr17	44691895	A	G	A
chr17	44695543	G	A	G
chr17	44701505	C	T	C
chr17	44756064	T	G	T
chr17	44825494	G	A	G
chr17	44924650	C	T	C
chr17	44932901	T	C	T
chr17	44939429	A	G	A
chr17	44947138	G	A	G
chr17	44948207	C	T	C
chr17	44949938	G	A	G
chr17	44959816	C	T	C
chr17	44976497	A	T	A
chr17	45040428	A	G	A
chr17	45077152	T	G	T
chr17	45122492	G	A	G
chr17	45124247	A	C	A
chr17	45153311	A	G	A
chr17	45204361	G	C	G
chr17	45212092	G	A	G
chr17	45212159	T	C	T
chr17	45215032	G	T	G
chr17	45229901	A	C	A
chr17	45478911	A	G	A
chr17	45524979	C	C	A
chr17	45528997	G	A	G
chr17	45545315	A	G	A
chr17	45584003	A	G	A
chr17	45593509	A	T	A
chr17	45593643	C	T	C
chr17	46691437	G	C	G
chr17	47640281	T	C	T
chr17	48818926	C	C	A
chr17	49215425	G	G	A
chr17	49643326	C	C	A
chr17	49670631	T	C	T
chr17	49815786	T	C	T
chr17	49815870	C	A	C
chr17	49816315	G	A	G
chr17	49818334	T	C	T
chr17	49818357	C	T	C
chr17	49822995	C	T	C
chr17	49877247	T	C	T
chr17	49898514	C	A	C
chr17	49905487	T	C	T
chr17	49937191	T	T	C
chr17	50093945	G	G	A
chr17	50224575	T	T	C
chr17	50476817	A	A	T
chr17	50628599	C	T	C
chr17	50628725	C	A	C
chr17	50631221	T	C	T
chr17	50632437	C	A	C
chr17	50635248	G	G	T
chr17	50722829	T	T	G
chr17	50731829	T	C	T
chr17	50736479	G	T	G
chr17	50736531	G	A	G
chr17	50736589	A	T	A
chr17	50737262	T	A	T
chr17	50737322	C	T	C
chr17	50738526	T	A	T
chr17	50741592	G	A	G
chr17	50742667	C	T	C
chr17	50742867	T	G	T
chr17	50744996	G	A	G
chr17	50761910	A	A	G
chr17	50775925	T	T	A
chr17	50879110	T	T	C
chr17	51430368	C	C	T
chr17	51578010	T	T	C
chr17	51988609	C	C	G
chr17	52000002	A	A	G
chr17	52038453	T	T	A
chr17	52069251	G	G	A
chr17	65000858	T	T	G
chr17	68750863	A	A	G
chr17	70365802	G	G	A
chr17	76963214	A	A	C
chr17	77081511	C	C	G
chr17	78078275	T	T	G
chr17	81363305	G	G	C
chr17	83043861	G	G	T
chr17	83370302	C	C	T
chr17	84166308	C	C	T
chr17	88321143	A	A	G
chr18	4832220	G	G	A
chr18	8658814	C	C	T
chr18	8875018	A	A	T
chr18	19431227	T	T	G
chr18	23084950	G	G	T
chr18	33699058	A	A	G
chr18	33879699	G	T	G
chr18	33889638	T	C	T
chr18	33949873	G	T	G
chr18	33955201	T	A	T
chr18	34038117	A	A	T
chr18	34155970	C	C	T
chr18	34459985	G	G	A
chr18	34504107	T	T	C
chr18	35728012	T	A	T
chr18	35958527	G	G	T
chr18	36700742	T	T	C
chr18	36724032	C	C	G
chr18	37109605	C	T	C
chr18	37842840	C	C	T
chr18	37882632	T	G	T
chr18	37932249	G	G	T
chr18	38417541	G	T	G
chr18	43040730	T	T	A
chr18	43338934	G	G	A
chr18	44945884	C	C	T
chr18	48084846	T	T	G
chr18	49463684	C	C	T
chr18	50731412	T	T	G
chr18	52650454	C	C	T
chr18	58367242	C	C	T
chr18	59641276	A	A	T
chr18	61339147	C	C	G
chr18	68768773	G	G	T
chr18	72306772	A	A	C
chr18	78379584	T	T	C
chr18	78733255	A	A	T
chr18	84786528	G	G	T
chr18	87911446	C	A	C
chr18	90273194	C	C	T
chr19	3554973	A	A	G
chr19	15525991	T	T	G
chr19	22849366	G	G	A
chr19	26488789	C	C	T
chr19	26742588	A	A	G
chr19	38188887	C	C	A
chr19	40967123	A	A	C
chr19	42622442	A	A	G
chr19	50871254	C	T	C
chr19	50873120	T	C	T
chr19	50875927	C	A	C
chr19	50876205	A	T	A
chr19	50886409	G	T	G
chr19	50916315	A	G	A
chr19	50925388	C	A	C
chr19	50927861	C	A	C
chr19	50934943	C	A	C
chr19	50941696	A	C	A
chr19	50953777	A	G	A
chr19	50967206	A	T	A
chr19	50988400	A	T	A
chr19	50989571	T	A	T
chr19	51000782	T	C	T
chr19	51015530	A	C	A
chr19	51016538	A	G	A
chr19	51108297	T	C	T
chr19	51117724	G	C	G
chr19	51122125	A	C	A
chr19	51147572	G	A	G
chr19	51208126	A	T	A
chr19	51221395	T	C	T
chr19	51332280	G	T	G
chr19	51339218	G	A	G
chr19	51415056	C	T	C
chr19	51434130	C	G	C
chr19	51438006	T	C	T
chr19	51630005	G	G	T
chr19	51633033	A	A	C
chr19	51638436	A	A	C
chr19	51675188	G	G	T
chr19	51849172	C	C	A
chr19	51863774	T	T	G
chr19	51872280	C	C	A
chr19	61300308	T	G	T
chrX	13669212	C	T	C
chrX	14980721	G	A	G
chrX	15952734	G	A	G
chrX	16896005	C	T	C
chrX	45171982	G	G	A
chrX	58484916	C	C	T
chrX	61327962	G	G	A
chrX	62890318	G	G	T
chrX	64892354	G	G	T
chrX	69876937	C	C	A
chrX	71024629	C	C	T
chrX	74333143	G	G	A
chrX	79097588	G	G	T
chrX	86678762	G	G	A
chrX	90031910	G	G	T
chrX	90694500	C	C	T
chrX	93315076	T	T	C
chrX	93789680	A	A	T
chrX	101290583	G	G	A
chrX	107189563	C	C	A
chrX	111484960	T	T	C
chrX	112909566	A	A	C
chrX	115161954	G	G	A
chrX	123763054	C	C	T
chrX	124991614	G	G	A
chrX	137330076	G	G	A
chrX	141117059	T	T	A
chrX	142040858	C	C	A
chrX	142198232	T	T	G
chrX	143175489	G	G	A
chrX	143576909	A	A	G
chrX	147085326	G	G	A
chrX	148371110	T	T	C
chrX	150620091	C	C	G
chrX	153628921	C	C	T
chrX	155134312	A	A	C
chrX	155468138	C	C	A
chrX	157915844	C	C	T
chrX	158339355	C	C	A
chrX	160249355	T	T	C
chrX	161772091	G	G	A
chrX	161772105	G	G	T
chrX	166408972	A	A	C
