# Supplementary material for: Presphenoidal synchondrosis fusion in DBA/2J mice
Source: Mamm Genome. 2012 Nov 21;24(1):54–62. doi: 10.1007/s00335-012-9437-8 (PMC3560942; doi:10.1007/s00335-012-9437-8)
Supplement: Supplementary file 8 — Supplementary Table 6 (TXT 54 kb) [file 335_2012_9437_MOESM8_ESM.txt]

Supplementary Table 6: SNPs between DBA/1J and DBA/2J, which had not been previously known or imputed, not at known mouse SNP sites.
chr	coord		ref	DBA/1J	DBA/2J
chr1	8935654		T	C	T
chr1	9080583		C	A	C
chr1	17655720	C	A	C
chr1	18402359	G	T	G
chr1	18662881	C	A	C
chr1	19663294	A	C	A
chr1	22237683	T	C	T
chr1	37654559	G	T	G
chr1	38702041	C	T	C
chr1	41122094	C	T	C
chr1	48440691	G	T	G
chr1	55735393	C	T	C
chr1	61155267	C	A	C
chr1	61687672	C	A	C
chr1	62626671	G	A	G
chr1	67751523	G	A	G
chr1	68781201	A	A	G
chr1	69125782	A	G	A
chr1	69620790	C	A	C
chr1	71462696	G	T	G
chr1	73399104	T	G	T
chr1	77663038	A	T	A
chr1	90002559	A	C	A
chr1	97437510	G	A	G
chr1	98176080	T	A	T
chr1	99107007	C	A	C
chr1	105527724	G	A	G
chr1	106758676	A	T	A
chr1	113103784	T	A	T
chr1	113149232	G	T	G
chr1	114059547	T	C	T
chr1	140907592	G	C	G
chr1	140984542	T	A	T
chr1	141790688	G	A	G
chr1	145184429	T	C	T
chr1	147618933	T	C	T
chr1	148581259	C	T	C
chr1	151897358	A	C	A
chr1	155849423	T	G	T
chr1	157424081	C	T	C
chr1	164939558	C	A	C
chr1	168461583	G	A	G
chr1	168639286	A	C	A
chr1	169051577	C	T	C
chr1	170107366	G	A	G
chr1	170367203	A	T	A
chr1	175242816	A	C	A
chr1	176783220	G	T	G
chr1	179039914	A	G	A
chr1	194870536	G	A	G
chr1	195819896	G	A	G
chr1	196467716	C	G	C
chr2	7063222	C	A	C
chr2	14098501	T	G	T
chr2	15393742	G	A	G
chr2	20762650	C	C	G
chr2	21325388	C	T	C
chr2	22514228	G	G	C
chr2	24770233	C	T	C
chr2	36586624	C	A	C
chr2	39655441	A	G	A
chr2	48562874	G	T	G
chr2	48949485	C	T	C
chr2	50160209	G	T	G
chr2	52099273	C	T	C
chr2	58761608	G	T	G
chr2	59605591	C	T	C
chr2	59853035	A	T	A
chr2	59869510	A	G	A
chr2	60056099	G	A	G
chr2	61497433	C	T	C
chr2	63295764	G	A	G
chr2	64562184	G	A	G
chr2	67833457	C	A	C
chr2	72015106	A	G	A
chr2	72026797	G	A	G
chr2	72026806	G	T	G
chr2	72038063	C	T	C
chr2	72043648	C	T	C
chr2	72049499	G	A	G
chr2	72080552	A	C	A
chr2	72163442	A	G	A
chr2	72164202	C	T	C
chr2	72182166	G	T	G
chr2	72185170	T	C	T
chr2	72281755	C	T	C
chr2	72285389	C	T	C
chr2	72301280	C	A	C
chr2	72315799	C	T	C
chr2	72316558	G	T	G
chr2	72316728	C	T	C
chr2	72316955	C	T	C
chr2	72317034	C	A	C
chr2	72353415	C	T	C
chr2	72356811	C	T	C
chr2	72376407	G	A	G
chr2	72379105	A	C	A
chr2	72381525	A	G	A
chr2	72385042	C	T	C
chr2	72385158	G	A	G
chr2	72385836	C	T	C
chr2	72390317	A	G	A
chr2	72392259	G	A	G
chr2	72392324	A	G	A
chr2	72393745	C	A	C
chr2	72403508	G	A	G
chr2	72406250	G	A	G
chr2	72537747	T	G	T
chr2	72605694	T	A	T
chr2	74309374	A	A	G
chr2	74960785	C	T	C
chr2	76809663	C	T	C
chr2	77542155	C	A	C
chr2	81187644	G	A	G
chr2	81337932	C	A	C
chr2	83179919	A	G	A
chr2	87591971	G	T	G
chr2	96360633	G	T	G
chr2	97932441	T	C	T
chr2	107927262	T	C	T
chr2	108762390	A	G	A
chr2	109814598	C	A	C
chr2	112171670	T	C	T
chr2	114701864	G	T	G
chr2	115966205	C	T	C
chr2	125177094	A	G	A
chr2	126474288	T	T	C
chr2	126994968	C	C	T
chr2	137636872	T	A	T
chr2	138226671	G	T	G
chr2	146547249	G	A	G
chr2	150455868	T	C	T
chr2	161937877	G	A	G
chr2	167933457	T	A	T
chr2	179135418	T	T	A
chr3	8623072	G	A	G
chr3	8930566	A	G	A
chr3	12953312	C	A	C
chr3	14085164	G	A	G
chr3	14771083	T	C	T
chr3	14771129	G	C	G
chr3	15740804	T	T	A
chr3	15889538	A	A	G
chr3	15889553	T	T	G
chr3	16591319	C	T	C
chr3	16881885	G	T	G
chr3	18007258	A	C	A
chr3	18394841	A	A	G
chr3	20524413	C	T	C
chr3	23908287	G	T	G
chr3	28550201	C	T	C
chr3	31768882	C	T	C
chr3	34144450	G	A	G
chr3	34164618	C	T	C
chr3	34189530	T	G	T
chr3	34190126	C	A	C
chr3	34214360	G	A	G
chr3	34309717	T	C	T
chr3	34313969	C	T	C
chr3	34316484	C	T	C
chr3	34336060	C	T	C
chr3	34371219	T	G	T
chr3	34387345	C	T	C
chr3	34388564	A	T	A
chr3	34391493	G	T	G
chr3	34391562	C	A	C
chr3	34409082	G	T	G
chr3	34409086	G	A	G
chr3	34409192	G	A	G
chr3	34412550	A	G	A
chr3	34423052	G	C	G
chr3	34428949	C	T	C
chr3	34429649	C	A	C
chr3	34429817	C	G	C
chr3	34456770	G	A	G
chr3	34457362	C	T	C
chr3	34457370	G	T	G
chr3	34461323	T	A	T
chr3	34613810	G	A	G
chr3	34905935	T	G	T
chr3	34908595	A	G	A
chr3	34908699	C	T	C
chr3	34917077	C	G	C
chr3	34918056	A	T	A
chr3	34994865	C	T	C
chr3	35031802	A	T	A
chr3	35142748	G	A	G
chr3	35143601	C	T	C
chr3	35143706	C	T	C
chr3	35151699	G	A	G
chr3	35159051	T	G	T
chr3	35159067	G	A	G
chr3	35161408	C	T	C
chr3	35171116	C	T	C
chr3	35173462	C	T	C
chr3	35192451	G	T	G
chr3	36676797	G	A	G
chr3	38728524	A	T	A
chr3	38739705	T	C	T
chr3	38742830	A	T	A
chr3	38896421	T	G	T
chr3	38900659	C	T	C
chr3	42444671	C	T	C
chr3	43902670	A	G	A
chr3	47706748	A	G	A
chr3	48657020	T	A	T
chr3	53214738	G	T	G
chr3	54361204	G	A	G
chr3	65521030	G	A	G
chr3	67459685	G	A	G
chr3	72426579	C	A	C
chr3	75428817	G	C	G
chr3	75713861	G	T	G
chr3	76315084	G	T	G
chr3	77399935	C	A	C
chr3	80011375	G	A	G
chr3	91534248	T	C	T
chr3	98476030	G	T	G
chr3	111289153	T	C	T
chr3	112545423	G	T	G
chr3	119475029	C	T	C
chr3	119722429	C	T	C
chr3	121994508	C	T	C
chr3	122707354	G	A	G
chr3	123685759	C	T	C
chr3	125068652	G	C	G
chr3	131768720	C	A	C
chr3	133211909	A	T	A
chr3	133437275	C	T	C
chr3	138162770	G	G	A
chr3	139607000	C	A	C
chr3	141122120	G	A	G
chr3	141335745	G	T	G
chr3	141432390	C	T	C
chr3	141578433	C	T	C
chr3	142054878	T	C	T
chr3	142055346	C	A	C
chr3	142261104	C	A	C
chr3	142672653	T	T	C
chr3	143414164	G	A	G
chr3	144448127	A	T	A
chr3	148503994	G	G	C
chr3	149472401	G	T	G
chr3	149496166	A	A	G
chr3	149925707	C	T	C
chr3	150721102	G	A	G
chr3	151631139	A	T	A
chr3	154776066	T	C	T
chr3	154978246	G	A	G
chr3	155090906	C	T	C
chr3	155658431	G	G	A
chr3	155686921	A	A	C
chr3	155702279	A	C	A
chr3	155990081	G	A	G
chr3	156989102	C	G	C
chr4	3347418	A	G	A
chr4	6117033	A	C	A
chr4	6875592	T	G	T
chr4	10271769	T	G	T
chr4	16122779	G	T	G
chr4	24481504	T	C	T
chr4	25624165	G	T	G
chr4	26705793	C	T	C
chr4	27114989	G	T	G
chr4	27128245	T	C	T
chr4	30679794	G	A	G
chr4	31221349	G	T	G
chr4	32812704	T	C	T
chr4	34180130	A	T	A
chr4	36191516	T	G	T
chr4	50554655	C	A	C
chr4	58096070	C	T	C
chr4	62562679	C	T	C
chr4	63627079	G	T	G
chr4	65954855	G	A	G
chr4	68816683	C	A	C
chr4	69353437	G	C	G
chr4	69595695	T	C	T
chr4	69660865	C	A	C
chr4	72377437	T	C	T
chr4	75480119	T	A	T
chr4	76088259	G	T	G
chr4	76580377	G	A	G
chr4	77655742	T	C	T
chr4	79320573	G	T	G
chr4	81158951	A	C	A
chr4	83448343	C	T	C
chr4	85277483	C	T	C
chr4	94076707	G	A	G
chr4	99561373	G	T	G
chr4	103237930	C	A	C
chr4	105438766	C	T	C
chr4	116242118	C	A	C
chr4	126098656	T	C	T
chr4	128139753	A	T	A
chr4	128213024	G	A	G
chr4	128213044	G	A	G
chr4	128326901	C	T	C
chr4	128335656	T	C	T
chr4	128356629	G	A	G
chr4	128376700	C	T	C
chr4	128413944	C	G	C
chr4	128515073	C	T	C
chr4	128521857	G	A	G
chr4	128601395	G	A	G
chr4	128616759	A	G	A
chr4	128737184	G	A	G
chr4	128742741	C	G	C
chr4	128777556	A	T	A
chr4	128852225	C	A	C
chr4	128855434	G	A	G
chr4	128857028	C	T	C
chr4	128859147	C	T	C
chr4	128931578	G	A	G
chr4	128978232	C	T	C
chr4	128996083	A	G	A
chr4	129005386	C	T	C
chr4	129006117	G	A	G
chr4	129032101	A	G	A
chr4	129055515	C	A	C
chr4	129086520	G	A	G
chr4	129794709	G	T	G
chr4	129955641	T	A	T
chr4	129958265	T	C	T
chr4	130205434	T	G	T
chr4	130213525	G	A	G
chr4	130235202	A	G	A
chr4	130235293	A	G	A
chr4	130257431	C	A	C
chr4	130261036	A	G	A
chr4	130272322	A	G	A
chr4	130282425	A	G	A
chr4	130671216	G	A	G
chr4	130861069	C	T	C
chr4	130874635	G	A	G
chr4	130925430	C	T	C
chr4	130977441	A	T	A
chr4	131018533	T	C	T
chr4	131024930	G	A	G
chr4	131189143	G	T	G
chr4	131235766	A	G	A
chr4	131239085	G	A	G
chr4	131240272	A	T	A
chr4	131269230	G	A	G
chr4	131311304	C	T	C
chr4	131311941	G	A	G
chr4	131398062	C	T	C
chr4	131398315	C	T	C
chr4	131398336	T	C	T
chr4	131401528	G	A	G
chr4	131415383	C	T	C
chr4	131420579	A	C	A
chr4	131420588	G	A	G
chr4	131431047	A	G	A
chr4	131436484	A	T	A
chr4	131436867	T	G	T
chr4	131457624	T	A	T
chr4	131493574	G	A	G
chr4	131497763	A	G	A
chr4	131497891	G	A	G
chr4	131503508	G	A	G
chr4	131507403	T	C	T
chr4	131508108	T	C	T
chr4	131508231	C	T	C
chr4	131515893	A	C	A
chr4	131516281	C	T	C
chr4	131516518	C	T	C
chr4	131521502	C	A	C
chr4	131521507	C	T	C
chr4	131524052	A	T	A
chr4	131526819	A	G	A
chr4	131532047	G	A	G
chr4	131545146	C	T	C
chr4	131547112	G	A	G
chr4	131547262	G	A	G
chr4	131547402	C	G	C
chr4	131547427	T	G	T
chr4	131548688	C	T	C
chr4	131548726	A	C	A
chr4	131550469	C	A	C
chr4	131553961	G	A	G
chr4	131556290	T	C	T
chr4	131556530	T	A	T
chr4	131558369	G	C	G
chr4	131560465	G	A	G
chr4	131562813	T	A	T
chr4	131567027	C	T	C
chr4	131567087	C	G	C
chr4	131567991	G	T	G
chr4	131568081	C	T	C
chr4	131568150	A	C	A
chr4	131568456	G	T	G
chr4	131568463	G	T	G
chr4	131568470	G	A	G
chr4	131568728	C	T	C
chr4	131568778	A	G	A
chr4	131568893	C	T	C
chr4	131568989	G	T	G
chr4	131569048	A	G	A
chr4	131569525	T	C	T
chr4	131569550	G	A	G
chr4	131570042	T	C	T
chr4	131571119	A	G	A
chr4	131573309	C	T	C
chr4	131573403	C	T	C
chr4	131573419	C	T	C
chr4	131575981	C	T	C
chr4	131582616	C	T	C
chr4	131583778	C	A	C
chr4	131584507	G	A	G
chr4	131590613	G	A	G
chr4	131590788	A	G	A
chr4	131590854	C	A	C
chr4	131590866	G	C	G
chr4	131590870	G	T	G
chr4	131592985	C	T	C
chr4	131600113	C	T	C
chr4	131602074	A	G	A
chr4	131602830	A	T	A
chr4	131602831	A	T	A
chr4	131625249	A	G	A
chr4	131637197	C	T	C
chr4	131675135	T	A	T
chr4	131742473	C	T	C
chr4	131748495	C	T	C
chr4	131756230	T	A	T
chr4	131759916	C	T	C
chr4	131768658	A	G	A
chr4	131769526	T	C	T
chr4	131769566	T	C	T
chr4	131780447	G	A	G
chr4	131873211	G	A	G
chr4	131908147	T	G	T
chr4	131943337	G	A	G
chr4	131981661	G	C	G
chr4	131988433	T	C	T
chr4	131991884	G	A	G
chr4	132067690	G	C	G
chr4	132091277	C	T	C
chr4	132092058	T	A	T
chr4	132094278	G	T	G
chr4	132099306	T	C	T
chr4	132132368	C	T	C
chr4	132154328	A	G	A
chr4	132154373	T	A	T
chr4	132184032	A	G	A
chr4	132184037	G	A	G
chr4	132184057	T	C	T
chr4	132184121	G	A	G
chr4	132184988	A	T	A
chr4	132203592	T	G	T
chr4	132203880	G	A	G
chr4	132204806	A	G	A
chr4	132210855	G	A	G
chr4	132211116	C	T	C
chr4	132215701	G	A	G
chr4	132215752	C	A	C
chr4	132217319	A	G	A
chr4	132217423	A	G	A
chr4	132218156	A	G	A
chr4	132218364	C	T	C
chr4	132221758	G	A	G
chr4	132225792	G	T	G
chr4	132227390	C	T	C
chr4	132231097	C	T	C
chr4	132231879	G	A	G
chr4	132236397	A	T	A
chr4	132238891	G	T	G
chr4	132264862	G	A	G
chr4	132273767	G	A	G
chr4	132328002	C	T	C
chr4	132329116	C	T	C
chr4	132330898	C	T	C
chr4	132394428	G	A	G
chr4	132452807	A	G	A
chr4	132471894	G	A	G
chr4	132474991	T	C	T
chr4	132763219	A	A	G
chr4	133876561	T	A	T
chr4	135884744	A	G	A
chr4	136762843	T	T	C
chr4	137389194	A	G	A
chr4	140707249	G	T	G
chr4	140748900	A	G	A
chr4	140752518	G	A	G
chr4	141732513	C	G	C
chr4	142750539	A	A	G
chr4	142860366	G	G	C
chr4	142973834	T	T	A
chr4	142989258	C	G	C
chr4	143163389	A	A	G
chr4	144200881	G	G	C
chr4	145000469	G	G	C
chr4	145579657	G	A	G
chr4	145678059	T	C	T
chr4	146932220	G	T	G
chr4	148665778	A	G	A
chr4	148804978	G	A	G
chr4	148916420	A	T	A
chr5	6768799	C	T	C
chr5	9115091	C	A	C
chr5	13149341	G	A	G
chr5	13624023	G	T	G
chr5	15496812	G	A	G
chr5	15845023	G	A	G
chr5	16662949	G	T	G
chr5	16691202	T	C	T
chr5	17591665	T	C	T
chr5	22973679	A	C	A
chr5	27069205	T	C	T
chr5	29796670	G	A	G
chr5	31671039	G	T	G
chr5	42838630	C	T	C
chr5	46090906	C	A	C
chr5	56403500	C	G	C
chr5	57840393	T	A	T
chr5	57909482	C	T	C
chr5	58678418	C	A	C
chr5	60790593	G	T	G
chr5	60881290	G	T	G
chr5	62478073	A	G	A
chr5	62989088	C	T	C
chr5	63956510	C	T	C
chr5	68617181	T	A	T
chr5	69234324	C	A	C
chr5	75405079	A	G	A
chr5	78582466	C	T	C
chr5	80574262	A	G	A
chr5	81446607	G	A	G
chr5	81455469	C	T	C
chr5	83314682	T	A	T
chr5	83820947	T	A	T
chr5	85139607	G	A	G
chr5	86724390	C	T	C
chr5	93209205	G	T	G
chr5	98865117	G	T	G
chr5	107794283	C	T	C
chr5	130138193	C	T	C
chr6	3673314	G	A	G
chr6	4510886	C	T	C
chr6	5962405	T	G	T
chr6	10205206	T	C	T
chr6	12841327	T	C	T
chr6	15102070	C	T	C
chr6	17990921	C	T	C
chr6	22760300	G	A	G
chr6	25255952	T	C	T
chr6	25529039	C	T	C
chr6	27187214	C	A	C
chr6	36421918	G	T	G
chr6	39088393	G	A	G
chr6	42812763	C	G	C
chr6	44434772	G	A	G
chr6	46001329	C	A	C
chr6	58535044	T	C	T
chr6	58548847	C	T	C
chr6	61393458	G	T	G
chr6	65740924	T	C	T
chr6	67625689	T	C	T
chr6	67625696	T	C	T
chr6	73962524	G	T	G
chr6	78101748	C	A	C
chr6	78131951	G	A	G
chr6	80780109	G	T	G
chr6	92477075	G	A	G
chr6	97118714	T	C	T
chr6	98353852	T	A	T
chr6	104817014	G	T	G
chr6	106298819	G	T	G
chr6	107798847	T	C	T
chr6	108477259	A	A	G
chr6	109622042	G	T	G
chr6	111290167	G	A	G
chr6	116416789	G	A	G
chr6	121560697	C	T	C
chr6	122214231	G	T	G
chr6	122657788	C	T	C
chr6	128173791	A	T	A
chr6	136692763	C	T	C
chr6	138954270	C	T	C
chr6	138972406	T	G	T
chr6	140908191	C	A	C
chr6	146127619	G	T	G
chr6	148813300	G	T	G
chr7	12367002	C	T	C
chr7	20587905	G	A	G
chr7	46731572	T	T	G
chr7	50211357	C	A	C
chr7	51391123	C	T	C
chr7	51391138	A	A	G
chr7	51391149	C	C	T
chr7	51391150	A	G	A
chr7	51391196	G	G	A
chr7	58295597	T	C	T
chr7	58625265	G	C	G
chr7	59344285	C	T	C
chr7	70491642	G	T	G
chr7	71859795	G	T	G
chr7	78090593	G	T	G
chr7	78320316	G	A	G
chr7	80449156	A	G	A
chr7	86106235	T	G	T
chr7	95266311	G	A	G
chr7	97821171	A	G	A
chr7	98479996	T	C	T
chr7	101815926	G	T	G
chr7	102175073	T	C	T
chr7	108385400	A	G	A
chr7	110290953	C	T	C
chr7	111054439	A	G	A
chr7	111826468	G	T	G
chr7	118753669	G	A	G
chr7	121099164	G	T	G
chr7	122253974	G	A	G
chr7	123833363	T	C	T
chr7	131421640	T	C	T
chr7	138427324	G	A	G
chr7	143249799	G	A	G
chr8	3871958	C	A	C
chr8	5827983	A	G	A
chr8	16241409	G	T	G
chr8	16798412	T	G	T
chr8	24376132	T	G	T
chr8	30143582	G	A	G
chr8	31025241	C	A	C
chr8	35554941	G	A	G
chr8	38161144	T	C	T
chr8	38488673	A	C	A
chr8	39737940	C	A	C
chr8	49233121	G	T	G
chr8	49447710	C	T	C
chr8	49926628	G	A	G
chr8	50145942	T	C	T
chr8	51153510	G	A	G
chr8	54861158	G	A	G
chr8	66232226	T	C	T
chr8	76419631	T	C	T
chr8	78299403	G	A	G
chr8	78997128	A	T	A
chr8	82314631	T	C	T
chr8	91886820	A	T	A
chr8	92655595	T	C	T
chr8	95525160	C	T	C
chr8	101867778	A	T	A
chr8	103385681	C	T	C
chr8	105162862	C	A	C
chr8	105849658	G	A	G
chr8	109168278	A	G	A
chr8	129528691	G	T	G
chr9	3136301	G	A	G
chr9	3284217	G	A	G
chr9	5162128	C	A	C
chr9	10317062	C	A	C
chr9	20041436	T	G	T
chr9	23365096	A	G	A
chr9	26441461	C	A	C
chr9	28204809	T	A	T
chr9	28345538	C	T	C
chr9	28381248	C	T	C
chr9	28407088	C	T	C
chr9	28412195	C	T	C
chr9	28430159	G	A	G
chr9	28438764	T	A	T
chr9	28438765	C	A	C
chr9	28478237	G	A	G
chr9	28479423	T	G	T
chr9	28479764	A	C	A
chr9	28486085	T	C	T
chr9	28486132	G	A	G
chr9	28487686	T	C	T
chr9	28513025	C	T	C
chr9	28513303	G	A	G
chr9	28513569	C	T	C
chr9	28513575	T	C	T
chr9	28514537	G	A	G
chr9	28514665	G	A	G
chr9	28515791	G	A	G
chr9	28516902	C	T	C
chr9	28532704	C	T	C
chr9	28532992	C	A	C
chr9	28753477	A	T	A
chr9	28753671	C	T	C
chr9	28766172	G	T	G
chr9	28776860	G	A	G
chr9	28777566	A	G	A
chr9	28777930	A	T	A
chr9	28794369	A	T	A
chr9	28795195	A	G	A
chr9	28810629	T	C	T
chr9	28810787	C	T	C
chr9	28811600	C	T	C
chr9	28853916	C	T	C
chr9	28862798	G	C	G
chr9	28862807	G	A	G
chr9	28868813	T	C	T
chr9	28874325	G	A	G
chr9	28875144	G	A	G
chr9	28882065	G	A	G
chr9	28891683	A	T	A
chr9	28909017	C	A	C
chr9	28912421	C	T	C
chr9	28913119	G	A	G
chr9	29147460	T	G	T
chr9	29212104	A	C	A
chr9	29216159	G	A	G
chr9	29216661	C	A	C
chr9	29222262	G	A	G
chr9	29227906	G	A	G
chr9	29230078	C	T	C
chr9	29233661	C	T	C
chr9	29237048	T	C	T
chr9	29238715	G	A	G
chr9	29238738	G	A	G
chr9	29244602	C	G	C
chr9	29326229	G	A	G
chr9	29329185	A	T	A
chr9	29330716	C	T	C
chr9	29348347	G	A	G
chr9	29348904	G	A	G
chr9	29349610	G	A	G
chr9	29375892	G	A	G
chr9	29375899	A	G	A
chr9	29377543	G	A	G
chr9	29380635	A	C	A
chr9	29381605	A	C	A
chr9	29386743	T	A	T
chr9	29402760	A	G	A
chr9	29409201	A	T	A
chr9	29409442	G	A	G
chr9	29418319	G	A	G
chr9	29420568	G	A	G
chr9	29436218	T	C	T
chr9	29494331	A	C	A
chr9	29502631	G	A	G
chr9	29520604	C	T	C
chr9	29531798	A	T	A
chr9	30396855	C	T	C
chr9	30419380	G	A	G
chr9	30536930	G	A	G
chr9	30595404	T	C	T
chr9	30595508	C	T	C
chr9	30734141	C	T	C
chr9	30736208	T	A	T
chr9	30739192	A	G	A
chr9	30739200	C	T	C
chr9	30742576	T	C	T
chr9	30746280	A	C	A
chr9	30746284	G	A	G
chr9	30746294	C	T	C
chr9	30752780	C	T	C
chr9	30761724	G	A	G
chr9	30768620	C	T	C
chr9	30770134	G	T	G
chr9	30833708	C	A	C
chr9	30859055	C	T	C
chr9	30868271	A	C	A
chr9	30871266	A	C	A
chr9	30946306	A	C	A
chr9	32734472	C	T	C
chr9	33408146	C	T	C
chr9	33408952	T	C	T
chr9	33417738	A	C	A
chr9	33417838	C	T	C
chr9	33418607	G	A	G
chr9	33419868	G	A	G
chr9	33420270	C	T	C
chr9	33421495	G	A	G
chr9	33430285	A	C	A
chr9	33430737	C	T	C
chr9	33432531	T	A	T
chr9	33433771	G	A	G
chr9	33437164	C	T	C
chr9	33459395	C	A	C
chr9	33459404	G	A	G
chr9	33463861	G	A	G
chr9	33464257	A	C	A
chr9	33475175	A	G	A
chr9	33476004	T	G	T
chr9	33482472	T	A	T
chr9	33483365	G	T	G
chr9	33483675	C	T	C
chr9	33497223	T	C	T
chr9	33497285	G	A	G
chr9	33499056	G	A	G
chr9	33567900	C	T	C
chr9	33569203	T	A	T
chr9	33571624	C	T	C
chr9	33576113	G	A	G
chr9	33586180	T	A	T
chr9	33594047	G	A	G
chr9	33594643	G	A	G
chr9	33598876	G	A	G
chr9	33601117	C	A	C
chr9	33631817	C	A	C
chr9	33652243	C	T	C
chr9	33652863	C	G	C
chr9	33653091	T	A	T
chr9	33653093	T	G	T
chr9	33653437	C	T	C
chr9	33654724	G	A	G
chr9	33656635	C	C	A
chr9	33663239	C	T	C
chr9	33664447	T	G	T
chr9	33665750	G	T	G
chr9	33665946	C	A	C
chr9	33666586	G	T	G
chr9	33696083	G	A	G
chr9	33697652	T	C	T
chr9	33698131	A	T	A
chr9	33699156	G	A	G
chr9	33699222	T	A	T
chr9	33700496	G	A	G
chr9	33700959	G	T	G
chr9	33714929	G	A	G
chr9	33735501	G	A	G
chr9	33735531	A	T	A
chr9	33747098	G	A	G
chr9	33762916	T	C	T
chr9	33763021	C	T	C
chr9	33770926	G	A	G
chr9	33826534	C	A	C
chr9	33857103	C	T	C
chr9	33860426	C	A	C
chr9	33863592	T	A	T
chr9	33889190	G	A	G
chr9	33902806	A	T	A
chr9	33903903	T	A	T
chr9	33904007	T	C	T
chr9	33904120	A	T	A
chr9	33905774	A	T	A
chr9	33905786	G	T	G
chr9	33919190	C	T	C
chr9	33919443	C	T	C
chr9	33924788	G	A	G
chr9	33926126	A	G	A
chr9	33939226	G	A	G
chr9	33962467	T	G	T
chr9	34003805	T	C	T
chr9	34045568	C	A	C
chr9	34257368	A	T	A
chr9	34317881	G	T	G
chr9	34332458	T	C	T
chr9	34388199	T	G	T
chr9	34551320	C	T	C
chr9	34657006	T	C	T
chr9	35228444	C	T	C
chr9	35231654	G	A	G
chr9	35232054	G	A	G
chr9	35232811	T	G	T
chr9	35233730	T	C	T
chr9	35235370	A	G	A
chr9	35236976	T	C	T
chr9	35397188	T	A	T
chr9	35479345	G	A	G
chr9	35885470	G	A	G
chr9	36052722	G	G	A
chr9	36193523	A	G	A
chr9	36907781	G	A	G
chr9	37367113	C	T	C
chr9	37367234	A	T	A
chr9	37373632	G	A	G
chr9	37380721	A	G	A
chr9	37389046	A	T	A
chr9	37442345	C	A	C
chr9	37450772	T	C	T
chr9	37662973	A	T	A
chr9	37943540	G	A	G
chr9	37949857	T	C	T
chr9	37953500	C	A	C
chr9	37954625	A	G	A
chr9	37957597	C	T	C
chr9	37957792	C	T	C
chr9	37958747	A	T	A
chr9	37962321	T	C	T
chr9	37968378	T	G	T
chr9	37983862	T	A	T
chr9	37988615	G	T	G
chr9	37989260	C	A	C
chr9	37989593	G	A	G
chr9	37993910	G	A	G
chr9	37998588	C	T	C
chr9	37999315	C	T	C
chr9	38002345	G	T	G
chr9	38015090	T	G	T
chr9	38015560	G	A	G
chr9	38025562	G	G	A
chr9	38025999	C	G	C
chr9	38028655	G	A	G
chr9	38044855	G	A	G
chr9	38066646	A	G	A
chr9	38074709	C	T	C
chr9	38085697	C	T	C
chr9	38098926	C	A	C
chr9	38125800	G	T	G
chr9	38136466	C	T	C
chr9	38136806	G	A	G
chr9	38139018	A	G	A
chr9	38139700	A	G	A
chr9	38140573	G	T	G
chr9	38148224	T	G	T
chr9	38157750	C	T	C
chr9	38167764	A	G	A
chr9	38176022	C	T	C
chr9	38176040	G	A	G
chr9	38187309	G	A	G
chr9	38201129	C	T	C
chr9	38215756	G	C	G
chr9	38228022	A	T	A
chr9	38237158	T	C	T
chr9	38242741	T	C	T
chr9	38250086	G	C	G
chr9	38254189	C	T	C
chr9	38254395	T	C	T
chr9	38256788	T	C	T
chr9	38256893	G	T	G
chr9	38260388	G	C	G
chr9	38273269	T	C	T
chr9	38316068	C	T	C
chr9	38316077	C	T	C
chr9	38316525	C	T	C
chr9	38317127	C	T	C
chr9	38324689	A	G	A
chr9	38333793	C	A	C
chr9	38360061	T	A	T
chr9	38386435	A	C	A
chr9	38412849	C	T	C
chr9	38533455	G	A	G
chr9	38622581	G	A	G
chr9	38655154	A	C	A
chr9	38804219	A	G	A
chr9	38904851	G	A	G
chr9	39128680	A	G	A
chr9	39200872	G	T	G
chr9	39261456	G	A	G
chr9	39288121	G	C	G
chr9	39353067	A	T	A
chr9	39358952	A	G	A
chr9	39369293	T	C	T
chr9	39590689	A	C	A
chr9	40020616	T	C	T
chr9	40054353	C	A	C
chr9	40057520	G	C	G
chr9	40058513	C	A	C
chr9	40059331	C	T	C
chr9	40059657	C	T	C
chr9	40071925	T	C	T
chr9	40079416	T	C	T
chr9	40080086	A	G	A
chr9	40248102	G	A	G
chr9	41051100	C	T	C
chr9	41055401	C	A	C
chr9	41059023	G	A	G
chr9	41059711	G	A	G
chr9	41070085	C	T	C
chr9	41070891	C	T	C
chr9	41074108	C	A	C
chr9	41087801	C	T	C
chr9	41092330	C	T	C
chr9	41095028	A	T	A
chr9	41110266	C	T	C
chr9	41250393	C	T	C
chr9	41254421	C	T	C
chr9	41254444	C	T	C
chr9	41261689	G	T	G
chr9	41270572	G	A	G
chr9	41277247	G	T	G
chr9	41285304	G	T	G
chr9	41285716	G	A	G
chr9	41288578	T	C	T
chr9	41299447	A	C	A
chr9	41299590	T	C	T
chr9	41303034	T	C	T
chr9	41305138	C	T	C
chr9	41305314	C	T	C
chr9	41336424	G	A	G
chr9	41349175	C	T	C
chr9	41350635	C	T	C
chr9	41352226	A	G	A
chr9	41352873	T	C	T
chr9	41357684	C	T	C
chr9	41357995	C	G	C
chr9	41358222	T	C	T
chr9	41358544	T	A	T
chr9	41360845	G	A	G
chr9	41365339	C	T	C
chr9	41366339	C	T	C
chr9	41371839	C	T	C
chr9	41396408	G	A	G
chr9	41400414	C	T	C
chr9	41464018	A	G	A
chr9	41515961	C	T	C
chr9	42022064	C	T	C
chr9	46904008	A	G	A
chr9	48299616	C	C	T
chr9	49391989	T	T	A
chr9	49416094	C	C	A
chr9	50010227	A	A	G
chr9	51989881	T	G	T
chr9	52011925	G	A	G
chr9	57376636	G	A	G
chr9	65833051	G	T	G
chr9	71113665	G	A	G
chr9	80622880	G	T	G
chr9	81483158	G	T	G
chr9	81576913	G	A	G
chr9	83158978	A	C	A
chr9	84144580	C	T	C
chr9	85566985	C	T	C
chr9	85922279	G	T	G
chr9	86213388	G	T	G
chr9	91286398	C	A	C
chr9	91315771	G	A	G
chr9	93533407	G	C	G
chr9	94841318	C	A	C
chr9	97807537	G	T	G
chr9	110070100	C	T	C
chr9	112222895	C	T	C
chr9	117307639	G	T	G
chr10	5163155	C	A	C
chr10	12933597	C	A	C
chr10	16094161	T	G	T
chr10	19541399	T	C	T
chr10	19914010	T	C	T
chr10	21977074	T	C	T
chr10	26387816	G	T	G
chr10	29355413	G	A	G
chr10	31728547	G	A	G
chr10	45122488	A	G	A
chr10	48019087	G	T	G
chr10	49313964	C	A	C
chr10	49365385	C	A	C
chr10	50910219	G	T	G
chr10	55926486	G	A	G
chr10	57273336	C	G	C
chr10	63168235	G	A	G
chr10	63367888	A	T	A
chr10	65691839	T	C	T
chr10	72991706	G	A	G
chr10	87089903	T	C	T
chr10	88680331	C	T	C
chr10	100534549	C	T	C
chr10	102109596	T	C	T
chr10	106001882	C	A	C
chr10	106959332	C	T	C
chr10	107603377	T	A	T
chr10	111328269	C	T	C
chr10	111756425	T	T	A
chr10	115298789	A	A	G
chr10	117636709	C	C	T
chr10	120346709	C	T	C
chr10	120348796	T	C	T
chr10	120355185	G	A	G
chr10	120355190	C	T	C
chr10	120361116	G	A	G
chr10	120375715	C	T	C
chr10	120378446	C	G	C
chr10	120382952	G	C	G
chr10	120387186	T	C	T
chr10	120393661	T	A	T
chr10	120393710	G	A	G
chr10	120393778	G	A	G
chr10	120396144	G	T	G
chr10	120400472	C	A	C
chr10	120401970	C	A	C
chr10	120407733	A	T	A
chr10	120410410	A	G	A
chr10	120417578	A	C	A
chr10	120418391	T	A	T
chr10	120419087	A	G	A
chr10	120419198	G	A	G
chr10	120419218	G	A	G
chr10	120472900	C	T	C
chr10	120474050	C	A	C
chr10	120519143	T	C	T
chr10	120529254	G	A	G
chr10	120537209	T	G	T
chr10	120552149	G	A	G
chr10	120553059	G	A	G
chr10	120580808	G	A	G
chr10	120581743	G	A	G
chr10	120581948	C	A	C
chr10	120583062	T	A	T
chr10	120617636	A	G	A
chr10	120617647	G	A	G
chr10	120617662	G	A	G
chr10	120620596	G	A	G
chr10	120620978	G	A	G
chr10	120623284	C	T	C
chr10	120630680	T	C	T
chr10	120640452	C	T	C
chr10	120654729	C	T	C
chr10	120707616	G	A	G
chr10	120754041	A	G	A
chr10	120754245	C	T	C
chr10	120779200	C	T	C
chr10	120871305	G	C	G
chr10	121000835	A	C	A
chr10	121029030	G	A	G
chr10	121059846	C	A	C
chr10	121068493	G	A	G
chr10	121083268	C	T	C
chr10	121136381	G	A	G
chr10	121136494	C	T	C
chr10	121136567	C	A	C
chr10	121136595	G	T	G
chr10	121136658	G	A	G
chr10	121141544	G	A	G
chr10	121155088	C	G	C
chr10	121166900	G	A	G
chr10	121167312	A	T	A
chr10	121169276	G	T	G
chr10	121169290	C	T	C
chr10	121169408	G	T	G
chr10	121170268	T	A	T
chr10	121175862	A	G	A
chr10	121176342	C	G	C
chr10	121176448	C	T	C
chr10	121178606	T	C	T
chr10	121179990	T	C	T
chr10	121180008	A	T	A
chr10	121189400	T	G	T
chr10	121189596	G	A	G
chr10	121189771	C	T	C
chr10	121189828	G	A	G
chr10	121196143	G	A	G
chr10	121214050	A	G	A
chr10	121215154	C	G	C
chr10	121217100	T	C	T
chr10	121217456	G	C	G
chr10	121240535	G	A	G
chr10	121240567	T	C	T
chr10	121282260	G	C	G
chr10	121303650	C	T	C
chr10	121307857	G	C	G
chr10	121309294	C	T	C
chr10	121382703	G	A	G
chr10	121391647	A	G	A
chr10	121399184	G	A	G
chr10	121407128	C	T	C
chr10	121415689	G	C	G
chr10	121467253	T	C	T
chr10	121469240	C	T	C
chr10	121470018	G	A	G
chr10	121476738	C	T	C
chr10	121481686	C	A	C
chr10	121504568	G	A	G
chr10	121504619	G	A	G
chr10	121504674	G	A	G
chr10	121504707	T	C	T
chr10	121504906	A	G	A
chr10	121517327	G	C	G
chr10	121518267	G	A	G
chr10	121527866	C	G	C
chr10	121528420	C	T	C
chr10	121529533	T	G	T
chr10	121538171	G	A	G
chr10	121583783	T	C	T
chr10	121587231	C	T	C
chr10	121598994	A	C	A
chr10	121603291	G	C	G
chr10	121604921	G	A	G
chr10	121605219	A	T	A
chr10	121607686	T	G	T
chr10	121607871	G	A	G
chr10	121614018	G	C	G
chr10	121614133	T	C	T
chr10	121615734	C	T	C
chr10	121619970	C	T	C
chr10	121622454	C	T	C
chr10	121635807	T	C	T
chr10	121637698	A	C	A
chr10	121641755	T	C	T
chr10	121644642	C	T	C
chr10	121671053	C	G	C
chr10	121680879	G	A	G
chr10	121683825	T	C	T
chr10	121709623	A	G	A
chr10	121709660	C	G	C
chr10	121711640	G	C	G
chr10	121711697	T	G	T
chr10	121711934	C	T	C
chr10	121712331	C	G	C
chr10	121728560	T	C	T
chr10	121729303	C	T	C
chr10	121733077	C	T	C
chr10	121755762	T	C	T
chr10	121760691	G	A	G
chr10	121761483	G	T	G
chr10	121765325	G	A	G
chr10	121768736	T	C	T
chr10	121770056	C	T	C
chr10	121770338	A	T	A
chr10	121773348	A	G	A
chr10	121773636	C	T	C
chr10	121773935	C	T	C
chr10	121774098	T	C	T
chr10	121776755	A	G	A
chr10	121776826	C	A	C
chr10	121776954	G	A	G
chr10	121793623	C	T	C
chr10	121796895	G	A	G
chr10	121844235	A	G	A
chr10	121855449	G	A	G
chr10	121855597	C	T	C
chr10	121867422	G	A	G
chr10	121892069	G	A	G
chr10	121892368	G	A	G
chr10	121897290	C	T	C
chr10	121899403	G	A	G
chr10	121908351	G	T	G
chr10	121953556	C	T	C
chr10	121989418	A	C	A
chr10	121990328	G	A	G
chr10	122025416	G	T	G
chr10	122027404	A	G	A
chr10	122028178	A	G	A
chr10	122029132	A	G	A
chr10	122080482	C	T	C
chr10	122080548	G	A	G
chr10	122082024	G	A	G
chr10	122082883	G	A	G
chr10	122083299	G	A	G
chr10	122085184	G	A	G
chr10	122085285	A	G	A
chr10	122085291	C	T	C
chr10	122085874	G	A	G
chr10	122085956	T	A	T
chr10	122089396	C	T	C
chr10	122090265	A	G	A
chr10	122090400	G	A	G
chr10	122090619	C	T	C
chr10	122090959	T	C	T
chr10	122091029	C	A	C
chr10	122837755	T	T	G
chr10	124164868	G	T	G
chr10	124751475	C	G	C
chr10	129493935	G	A	G
chr11	13695972	T	A	T
chr11	18299264	C	T	C
chr11	25104013	G	A	G
chr11	36592370	A	A	C
chr11	36605792	T	T	C
chr11	36944292	T	T	C
chr11	38138545	G	T	G
chr11	38228404	T	T	G
chr11	39614527	G	A	G
chr11	41782224	T	G	T
chr11	42040405	G	G	C
chr11	42087398	T	T	C
chr11	42231922	T	T	G
chr11	42611250	C	T	C
chr11	46290822	C	A	C
chr11	46614412	A	C	A
chr11	47688034	C	A	C
chr11	51032833	C	C	T
chr11	52201464	G	G	C
chr11	52445711	A	C	A
chr11	65891721	C	A	C
chr11	73332240	C	A	C
chr11	82549621	G	T	G
chr11	87701931	T	C	T
chr11	91939591	C	A	C
chr11	93149949	T	C	T
chr11	108473367	C	T	C
chr11	108602084	C	A	C
chr11	109643934	T	C	T
chr11	110147401	C	T	C
chr11	111502978	T	G	T
chr12	6199673	T	C	T
chr12	12679434	A	T	A
chr12	14021710	C	T	C
chr12	16440286	C	C	G
chr12	16440293	A	A	G
chr12	17284850	T	T	C
chr12	18366342	G	T	G
chr12	19944892	T	A	T
chr12	21032641	C	T	C
chr12	35385709	C	T	C
chr12	39598179	T	C	T
chr12	43432644	A	C	A
chr12	47032861	G	A	G
chr12	48245056	A	C	A
chr12	61258547	C	G	C
chr12	65228588	G	T	G
chr12	65487455	T	C	T
chr12	74131491	C	A	C
chr12	85348261	G	A	G
chr12	89362062	G	C	G
chr12	89362092	C	G	C
chr12	89435574	T	T	C
chr12	90258135	G	A	G
chr12	90896116	C	A	C
chr12	91381501	C	G	C
chr12	94950063	T	G	T
chr12	95183491	T	A	T
chr12	95883275	C	A	C
chr12	97206512	C	A	C
chr12	99134392	G	A	G
chr12	107052086	A	C	A
chr12	116263789	A	G	A
chr12	117030569	C	T	C
chr12	118987157	A	C	A
chr12	120340194	G	A	G
chr13	4692556	T	A	T
chr13	9264424	G	T	G
chr13	10907093	G	A	G
chr13	18649555	C	A	C
chr13	28373673	C	A	C
chr13	36205398	C	T	C
chr13	37269414	C	T	C
chr13	39910887	T	G	T
chr13	42541079	C	T	C
chr13	44092293	C	A	C
chr13	44908416	T	C	T
chr13	44921415	T	C	T
chr13	46501042	G	A	G
chr13	53390474	G	A	G
chr13	67265024	C	A	C
chr13	71547822	C	T	C
chr13	74607775	G	C	G
chr13	77302868	C	A	C
chr13	79555135	A	C	A
chr13	87797070	C	A	C
chr13	89091789	T	C	T
chr13	95977104	A	A	G
chr13	97332164	G	T	G
chr13	98033137	A	T	A
chr13	98033157	G	A	G
chr13	113380119	A	G	A
chr13	113886925	G	A	G
chr13	113889132	C	A	C
chr13	114946380	A	T	A
chr13	118693819	C	T	C
chr13	118963413	G	T	G
chr13	120278422	A	T	A
chr14	9303085	A	G	A
chr14	14688241	A	G	A
chr14	17250926	C	T	C
chr14	18646672	T	C	T
chr14	22158903	G	A	G
chr14	28731961	C	A	C
chr14	30503615	T	G	T
chr14	32987496	C	A	C
chr14	40543553	G	T	G
chr14	40994832	A	G	A
chr14	44074079	G	T	G
chr14	45456045	G	T	G
chr14	58268497	A	G	A
chr14	64161515	T	G	T
chr14	66447400	T	G	T
chr14	68985617	C	A	C
chr14	71260888	C	A	C
chr14	81413569	T	A	T
chr14	91080340	G	T	G
chr14	91119969	G	C	G
chr14	91437970	T	G	T
chr14	93451818	A	C	A
chr14	94040054	G	A	G
chr14	94564699	T	C	T
chr14	94860412	G	C	G
chr14	96482051	C	G	C
chr14	98875114	G	C	G
chr14	100814968	G	A	G
chr14	101068341	G	A	G
chr14	101118763	C	T	C
chr14	101290336	C	A	C
chr14	101291280	G	A	G
chr14	101291900	C	T	C
chr14	101295599	G	T	G
chr14	101295853	G	A	G
chr14	101298920	G	A	G
chr14	101299036	T	C	T
chr14	101301921	C	T	C
chr14	101313706	T	C	T
chr14	101339988	C	T	C
chr14	101349304	A	C	A
chr14	101509791	C	T	C
chr14	101586882	G	A	G
chr14	101841175	C	G	C
chr14	101841533	T	A	T
chr14	101842282	G	A	G
chr14	101842821	A	G	A
chr14	101842884	T	G	T
chr14	101871177	G	A	G
chr14	101881061	G	A	G
chr14	101978402	G	A	G
chr14	101997590	G	A	G
chr14	102298194	T	G	T
chr14	102429644	C	T	C
chr14	102479874	G	A	G
chr14	102924990	G	A	G
chr14	102925284	G	T	G
chr14	102925875	G	A	G
chr14	102926781	A	G	A
chr14	102926815	A	G	A
chr14	102927275	T	C	T
chr14	102931514	A	G	A
chr14	102932099	G	T	G
chr14	102932744	C	G	C
chr14	102938600	G	A	G
chr14	102938755	C	A	C
chr14	102939032	T	C	T
chr14	102939222	G	A	G
chr14	102939263	G	A	G
chr14	102939352	C	T	C
chr14	102939486	A	C	A
chr14	102939604	A	G	A
chr14	102939659	G	A	G
chr14	102939708	G	A	G
chr14	102939800	A	C	A
chr14	102939907	A	G	A
chr14	102939966	A	G	A
chr14	102940225	G	T	G
chr14	102940434	A	G	A
chr14	102942088	G	A	G
chr14	103002396	G	A	G
chr14	103020379	G	T	G
chr14	103022033	A	T	A
chr14	103022665	G	A	G
chr14	103033847	G	T	G
chr14	103044257	T	A	T
chr14	105876407	G	A	G
chr14	107637039	T	T	G
chr14	107880679	G	G	T
chr14	108624998	G	T	G
chr14	108651320	G	A	G
chr14	108675902	G	A	G
chr14	110247995	T	T	A
chr14	110371323	G	G	C
chr14	110409205	T	T	G
chr14	110629325	A	G	A
chr14	110817843	G	G	T
chr14	110832514	T	T	A
chr14	111378097	T	C	T
chr14	115449505	G	A	G
chr14	119631180	C	A	C
chr15	13497738	G	T	G
chr15	14676254	T	C	T
chr15	18013888	G	A	G
chr15	21562319	G	G	A
chr15	21699169	C	C	A
chr15	24359003	C	A	C
chr15	24476873	C	T	C
chr15	33256764	G	T	G
chr15	35017142	G	A	G
chr15	36721401	G	T	G
chr15	39053361	G	T	G
chr15	47787069	G	A	G
chr15	47947827	A	G	A
chr15	50690898	G	A	G
chr15	51840152	G	A	G
chr15	51964291	G	T	G
chr15	54337352	C	T	C
chr15	64474131	C	A	C
chr15	81414796	G	A	G
chr15	87295965	C	T	C
chr15	89885895	G	T	G
chr15	96414353	C	T	C
chr16	7686642	T	C	T
chr16	9530597	G	A	G
chr16	13314626	C	T	C
chr16	26901044	C	T	C
chr16	42035191	G	A	G
chr16	42672228	G	A	G
chr16	43258267	G	T	G
chr16	44802358	G	T	G
chr16	48374821	C	T	C
chr16	49017859	G	A	G
chr16	52531172	G	A	G
chr16	53374291	A	T	A
chr16	53613154	C	A	C
chr16	57595441	A	G	A
chr16	60977278	A	G	A
chr16	62081235	G	C	G
chr16	64057315	T	C	T
chr16	66497609	C	A	C
chr16	68984022	T	C	T
chr16	69314893	A	G	A
chr16	74227425	T	A	T
chr16	74292418	G	A	G
chr16	76080176	G	A	G
chr16	76389835	C	T	C
chr16	77359789	A	A	G
chr16	77359809	G	G	A
chr16	77590026	G	A	G
chr16	80607430	C	T	C
chr16	80663102	G	A	G
chr16	80705848	A	C	A
chr16	80779195	T	C	T
chr16	80835395	C	T	C
chr16	80974633	C	T	C
chr16	80977850	C	T	C
chr16	80993513	A	G	A
chr16	81102503	C	T	C
chr16	81107673	A	G	A
chr16	81124371	T	C	T
chr16	81157122	G	A	G
chr16	81157906	G	A	G
chr16	81161052	T	A	T
chr16	81167181	C	A	C
chr16	81363073	C	A	C
chr16	81496653	A	T	A
chr16	81774668	C	A	C
chr16	81808506	G	A	G
chr16	82097424	T	C	T
chr16	82104197	T	G	T
chr16	82105398	A	G	A
chr16	82165750	A	G	A
chr16	82225515	A	G	A
chr16	82226012	C	A	C
chr16	82227991	T	A	T
chr16	82228165	G	T	G
chr16	82234020	A	G	A
chr16	82247407	G	A	G
chr16	82247549	C	T	C
chr16	82248388	G	A	G
chr16	82250574	A	C	A
chr16	82252779	C	T	C
chr16	82253021	A	G	A
chr16	82253599	C	G	C
chr16	82254181	T	A	T
chr16	82254830	C	A	C
chr16	82256482	C	T	C
chr16	82256521	C	G	C
chr16	82256536	A	G	A
chr16	82256626	G	A	G
chr16	82258587	C	T	C
chr16	82258720	A	C	A
chr16	82258803	T	G	T
chr16	82258866	A	T	A
chr16	82259086	A	T	A
chr16	82259926	C	T	C
chr16	82260014	T	C	T
chr16	82260224	C	T	C
chr16	82260253	A	G	A
chr16	82260458	T	G	T
chr16	82260717	C	A	C
chr16	82260992	A	T	A
chr16	82261032	T	A	T
chr16	82261353	C	T	C
chr16	82261476	G	A	G
chr16	82261581	G	A	G
chr16	82262068	C	T	C
chr16	82262239	T	C	T
chr16	82264281	C	T	C
chr16	82265432	G	A	G
chr16	82266730	G	C	G
chr16	82266811	T	C	T
chr16	82267037	C	T	C
chr16	82268925	C	A	C
chr16	82269574	C	T	C
chr16	82269902	C	T	C
chr16	82270054	C	A	C
chr16	82270130	T	C	T
chr16	82270214	A	G	A
chr16	82271064	G	A	G
chr16	82271320	G	A	G
chr16	82271518	C	G	C
chr16	82271694	C	A	C
chr16	82272886	G	A	G
chr16	82280334	G	A	G
chr16	82282534	T	A	T
chr16	82282753	C	A	C
chr16	82283433	T	A	T
chr16	82283525	G	T	G
chr16	82284370	T	C	T
chr16	82284467	C	T	C
chr16	82284539	C	G	C
chr16	82284759	A	T	A
chr16	82284979	T	C	T
chr16	82285441	C	A	C
chr16	82285459	C	A	C
chr16	82285898	C	T	C
chr16	82287648	C	A	C
chr16	82288110	G	A	G
chr16	82288248	A	G	A
chr16	82288252	G	A	G
chr16	82288260	T	A	T
chr16	82288751	C	T	C
chr16	82289071	C	A	C
chr16	82289416	A	C	A
chr16	82289757	A	C	A
chr16	82290581	T	A	T
chr16	82290943	G	A	G
chr16	82291135	A	G	A
chr16	82291232	T	C	T
chr16	82297986	C	A	C
chr16	82307400	G	T	G
chr16	82307905	C	G	C
chr16	82309664	A	T	A
chr16	82309693	G	A	G
chr16	82309910	A	T	A
chr16	82311096	T	A	T
chr16	82312315	C	A	C
chr16	82313586	C	T	C
chr16	82315021	T	A	T
chr16	82315172	G	C	G
chr16	82319807	G	C	G
chr16	82321892	C	T	C
chr16	82322740	C	T	C
chr16	82323477	G	A	G
chr16	82325417	T	G	T
chr16	82353813	T	G	T
chr16	82358137	T	A	T
chr16	82361205	C	T	C
chr16	82373663	C	T	C
chr16	82387470	A	G	A
chr16	82403934	C	T	C
chr16	82404581	A	G	A
chr16	82407270	A	C	A
chr16	82411462	C	T	C
chr16	82412571	C	T	C
chr16	82416866	G	C	G
chr16	82419226	G	A	G
chr16	82419792	A	C	A
chr16	82427226	C	A	C
chr16	82428462	A	T	A
chr16	82429232	A	C	A
chr16	82430075	A	G	A
chr16	82430248	C	T	C
chr16	82434682	G	A	G
chr16	82435099	G	C	G
chr16	82435188	A	G	A
chr16	82435208	G	A	G
chr16	82452796	A	G	A
chr16	82461293	G	A	G
chr16	82468677	T	A	T
chr16	82522415	T	C	T
chr16	82524783	G	A	G
chr16	82525120	A	C	A
chr16	82525152	A	G	A
chr16	82525964	G	C	G
chr16	82570556	A	C	A
chr16	82694396	A	G	A
chr16	82708931	C	A	C
chr16	82712179	T	C	T
chr16	82717969	G	C	G
chr16	82718521	A	G	A
chr16	82729385	T	G	T
chr16	82729444	A	T	A
chr16	82766249	C	T	C
chr16	82806781	C	T	C
chr16	82821245	T	C	T
chr16	82822938	C	T	C
chr16	82836414	C	T	C
chr16	82837724	T	A	T
chr16	82839177	T	C	T
chr16	82839402	C	T	C
chr16	82840372	A	T	A
chr16	82840676	A	G	A
chr16	82841660	T	A	T
chr16	82846754	A	T	A
chr16	82847760	C	T	C
chr16	82847961	C	G	C
chr16	82848878	C	A	C
chr16	82853643	G	A	G
chr16	82853879	C	T	C
chr16	82856028	T	G	T
chr16	82856223	A	T	A
chr16	82858045	C	T	C
chr16	82858156	C	T	C
chr16	82859424	A	T	A
chr16	82860215	T	G	T
chr16	82862384	T	C	T
chr16	82862394	C	A	C
chr16	82862816	C	T	C
chr16	82864804	C	T	C
chr16	82865106	G	A	G
chr16	82866587	G	A	G
chr16	82869585	C	T	C
chr16	82872091	A	T	A
chr16	82882094	G	A	G
chr16	82883036	C	G	C
chr16	82885915	G	C	G
chr16	82896511	C	T	C
chr16	82909240	C	T	C
chr16	82925601	G	A	G
chr16	82927261	C	T	C
chr16	82931484	C	T	C
chr16	82932002	T	C	T
chr16	82936602	C	G	C
chr16	82936654	T	A	T
chr16	82938813	C	G	C
chr16	82941417	G	T	G
chr16	82944939	T	C	T
chr16	82963391	A	T	A
chr16	82963831	G	A	G
chr16	82966260	G	T	G
chr16	82966374	T	A	T
chr16	82966434	C	A	C
chr16	82966544	C	T	C
chr16	82967921	C	T	C
chr16	82968133	A	G	A
chr16	82968543	T	A	T
chr16	82969511	C	T	C
chr16	82969804	G	C	G
chr16	82970138	C	T	C
chr16	82983337	G	A	G
chr16	82994466	G	A	G
chr16	82995291	T	G	T
chr16	82998315	G	A	G
chr16	83003243	A	T	A
chr16	83009803	C	T	C
chr16	83010603	A	G	A
chr16	83011273	C	T	C
chr16	83012113	C	G	C
chr16	83016560	C	T	C
chr16	83017148	T	C	T
chr16	83018537	T	C	T
chr16	83018591	C	T	C
chr16	83019741	G	A	G
chr16	83020557	T	C	T
chr16	83025173	C	A	C
chr16	83025660	A	C	A
chr16	83039858	A	C	A
chr16	83039929	G	A	G
chr16	83040673	C	T	C
chr16	83047534	C	A	C
chr16	83055912	T	C	T
chr16	83056360	T	G	T
chr16	83060468	T	C	T
chr16	83060543	T	C	T
chr16	83060710	C	G	C
chr16	83074325	C	T	C
chr16	83074377	A	G	A
chr16	83074527	T	C	T
chr16	83074638	A	G	A
chr16	83084948	G	A	G
chr16	83085029	T	C	T
chr16	83085667	T	C	T
chr16	83089781	T	C	T
chr16	83092162	G	T	G
chr16	83092819	C	T	C
chr16	83103805	C	A	C
chr16	83104446	C	T	C
chr16	83106713	C	T	C
chr16	83108856	T	G	T
chr16	83108984	G	A	G
chr16	83118998	G	A	G
chr16	83119423	G	A	G
chr16	83120366	G	T	G
chr16	83123320	C	A	C
chr16	83133891	C	T	C
chr16	83134151	T	C	T
chr16	83134332	C	T	C
chr16	83134875	G	T	G
chr16	83135989	T	C	T
chr16	83152501	G	C	G
chr16	83168048	A	G	A
chr16	83168072	C	T	C
chr16	83168084	G	A	G
chr16	83168576	A	C	A
chr16	83171072	T	A	T
chr16	83171532	A	G	A
chr16	83172600	C	A	C
chr16	83176742	G	A	G
chr16	83181864	G	A	G
chr16	83183508	A	G	A
chr16	83187716	G	A	G
chr16	83192601	T	C	T
chr16	83192605	A	G	A
chr16	83192715	T	G	T
chr16	83192801	T	G	T
chr16	83193132	G	A	G
chr16	83194244	G	A	G
chr16	83195411	G	T	G
chr16	83199175	A	T	A
chr16	83199219	C	T	C
chr16	83202581	T	C	T
chr16	83203843	G	A	G
chr16	83205220	A	T	A
chr16	83206250	C	T	C
chr16	83206900	C	T	C
chr16	83208128	G	A	G
chr16	83214908	G	A	G
chr16	83217377	C	G	C
chr16	83221220	T	A	T
chr16	83221315	G	A	G
chr16	83221341	A	T	A
chr16	83221378	A	G	A
chr16	83221452	G	A	G
chr16	83221574	C	T	C
chr16	83222264	A	G	A
chr16	83222399	G	A	G
chr16	83222613	C	G	C
chr16	83222653	A	C	A
chr16	83222754	T	C	T
chr16	83223532	A	G	A
chr16	83223557	G	T	G
chr16	83224521	G	T	G
chr16	83232577	C	T	C
chr16	83240331	G	T	G
chr16	83244865	G	T	G
chr16	83246093	G	A	G
chr16	83252954	C	T	C
chr16	83253448	C	T	C
chr16	83255268	G	T	G
chr16	83255787	T	C	T
chr16	83258437	G	T	G
chr16	83258940	G	T	G
chr16	83259674	A	G	A
chr16	83260208	T	C	T
chr16	83270334	T	C	T
chr16	83271070	A	G	A
chr16	83273040	T	A	T
chr16	83273366	T	C	T
chr16	83274791	C	T	C
chr16	83280517	C	T	C
chr16	83280743	T	C	T
chr16	83282228	C	T	C
chr16	83285021	G	A	G
chr16	83285595	G	A	G
chr16	83286921	G	A	G
chr16	83287602	C	T	C
chr16	83288440	A	G	A
chr16	83288908	T	C	T
chr16	83289885	G	A	G
chr16	83301588	G	T	G
chr16	83302406	A	C	A
chr16	83312811	T	C	T
chr16	83315704	T	A	T
chr16	83317504	A	C	A
chr16	83325783	G	C	G
chr16	83327863	C	A	C
chr16	83328356	A	G	A
chr16	83332032	C	T	C
chr16	83337129	C	T	C
chr16	83360217	A	G	A
chr16	83370714	C	T	C
chr16	83379070	G	A	G
chr16	83420246	A	T	A
chr16	83426108	G	A	G
chr16	83426927	G	A	G
chr16	83442080	C	T	C
chr16	83462221	A	C	A
chr16	83477013	G	T	G
chr16	83478095	G	A	G
chr16	83487206	G	A	G
chr16	83491435	C	T	C
chr16	83511006	G	A	G
chr16	83523949	A	T	A
chr16	83528952	T	C	T
chr16	83529226	A	T	A
chr16	83529280	T	A	T
chr16	83530833	G	A	G
chr16	83532841	T	G	T
chr16	83533412	C	A	C
chr16	83535217	A	G	A
chr16	83535263	T	A	T
chr16	83537339	A	G	A
chr16	83541958	G	A	G
chr16	83542913	A	G	A
chr16	83543407	A	G	A
chr16	83543673	T	C	T
chr16	83548330	C	T	C
chr16	83548380	T	G	T
chr16	83555114	C	G	C
chr16	83555671	T	A	T
chr16	83555859	G	A	G
chr16	83564758	A	T	A
chr16	83566379	T	A	T
chr16	83567479	A	T	A
chr16	83569166	T	G	T
chr16	83577979	G	A	G
chr16	83583841	C	A	C
chr16	83584098	C	T	C
chr16	83607317	C	T	C
chr16	83612181	C	A	C
chr16	83619635	G	A	G
chr16	83631334	A	C	A
chr16	83632771	T	C	T
chr16	83646527	G	A	G
chr16	83702769	T	C	T
chr16	83702835	C	A	C
chr16	83711275	C	T	C
chr16	83712247	G	A	G
chr16	83715221	A	T	A
chr16	83722144	G	A	G
chr16	83722393	T	A	T
chr16	83722630	C	T	C
chr16	83722755	G	A	G
chr16	83723924	A	G	A
chr16	83733043	C	T	C
chr16	83733155	A	G	A
chr16	83733439	T	C	T
chr16	83734618	C	T	C
chr16	83736159	G	A	G
chr16	83742727	A	G	A
chr16	83754989	T	A	T
chr16	83757754	G	A	G
chr16	83758886	G	A	G
chr16	83758900	T	A	T
chr16	83760964	A	G	A
chr16	83762031	C	T	C
chr16	83764969	G	A	G
chr16	83777770	G	A	G
chr16	83780423	C	T	C
chr16	83784123	T	A	T
chr16	83790990	A	G	A
chr16	83814582	C	A	C
chr16	83814672	C	T	C
chr16	83830927	C	T	C
chr16	83831862	A	C	A
chr16	83831968	C	T	C
chr16	83845174	G	A	G
chr16	83856188	A	G	A
chr16	83863179	C	A	C
chr16	83863554	T	C	T
chr16	83871828	G	T	G
chr16	83880253	C	A	C
chr16	83880269	T	C	T
chr16	83881535	A	G	A
chr16	83881628	T	G	T
chr16	83881827	T	C	T
chr16	83885300	T	C	T
chr16	83897761	C	T	C
chr16	83905194	T	G	T
chr16	83941535	A	G	A
chr16	83943558	T	C	T
chr16	83958601	G	A	G
chr16	83958741	G	C	G
chr16	83993956	A	T	A
chr16	83997625	A	G	A
chr16	83997969	C	T	C
chr16	83999831	C	T	C
chr16	84000804	T	C	T
chr16	84001204	T	C	T
chr16	84001213	G	A	G
chr16	84004385	A	G	A
chr16	84006170	C	T	C
chr16	84009783	C	G	C
chr16	84009797	T	C	T
chr16	84012620	G	A	G
chr16	84015788	G	T	G
chr16	84019818	G	A	G
chr16	84020413	G	A	G
chr16	84021149	C	T	C
chr16	84024442	A	G	A
chr16	84024827	G	A	G
chr16	84029972	C	T	C
chr16	84029984	C	T	C
chr16	84033494	T	C	T
chr16	84035978	A	T	A
chr16	84036574	A	G	A
chr16	84043687	T	C	T
chr16	84051664	C	T	C
chr16	84051958	C	T	C
chr16	84083237	C	T	C
chr16	84090317	C	A	C
chr16	84095727	G	A	G
chr16	84104620	T	C	T
chr16	84134543	C	G	C
chr16	84192873	A	T	A
chr16	84193590	G	T	G
chr16	84210827	C	G	C
chr16	84230678	G	A	G
chr16	84233411	T	A	T
chr16	84239853	G	T	G
chr16	84241000	G	A	G
chr16	84241565	A	G	A
chr16	84249143	G	A	G
chr16	84251201	C	T	C
chr16	84252115	C	T	C
chr16	84253562	C	A	C
chr16	84254372	A	G	A
chr16	84255018	A	G	A
chr16	84255287	A	G	A
chr16	84264093	C	T	C
chr16	84292750	A	T	A
chr16	84294685	T	C	T
chr16	84309543	T	C	T
chr16	84310755	T	C	T
chr16	84311779	A	T	A
chr16	84312491	G	A	G
chr16	84313866	C	T	C
chr16	84319201	G	C	G
chr16	84322064	C	T	C
chr16	84322084	C	G	C
chr16	84325178	A	G	A
chr16	84373804	T	C	T
chr16	84390458	C	A	C
chr16	84393164	C	G	C
chr16	84397568	G	T	G
chr16	84401701	G	A	G
chr16	84402290	A	G	A
chr16	84403626	A	G	A
chr16	84408542	G	A	G
chr16	84409842	A	C	A
chr16	84422332	G	C	G
chr16	84429265	G	A	G
chr16	84430071	G	A	G
chr16	84456320	A	T	A
chr16	84474185	A	T	A
chr16	84495346	C	T	C
chr16	84499149	A	T	A
chr16	84501449	A	G	A
chr16	84502771	G	A	G
chr16	84508706	A	T	A
[truncated: 613 more rows]
