# Supplementary material for: Presphenoidal synchondrosis fusion in DBA/2J mice
Source: Mamm Genome. 2012 Nov 21;24(1):54–62. doi: 10.1007/s00335-012-9437-8 (PMC3560942; doi:10.1007/s00335-012-9437-8)
Supplement: Supplementary file 9 — Supplementary Table 7 (TXT 2 kb) [file 335_2012_9437_MOESM9_ESM.txt]

Supplementary Table 7: SNPs between DBA/1J and DBA/2J, which had not been previously known or imputed, not at known mouse SNP sites and which lie in coding regions.

chr	coord		ref	DBA/1J	DBA/2J	Effect	Gene
chr2	72317034	C	A	C	synonymous	Cdca7:NM_025866:exon2:c.C93A:p.S31S,
chr4	128859147	C	T	C	nonsynonymous	S100pbp:NM_029036:exon3:c.G628A:p.E210K,
chr8	3871958		C	A	C	stoploss	Cd209d:NM_130904:exon7:c.G713T:p.X238L,
chr9	37662973	A	T	A	nonsynonymous	Olfr877:NM_146417:exon1:c.A569T:p.N190I,
chr9	38176040	G	A	G	nonsynonymous	Olfr250:NM_207552:exon1:c.G908A:p.R303K,Olfr899:NM_146479:exon1:c.G908A:p.R303K,
chr9	38256788	T	C	T	synonymous	Olfr902:NM_146802:exon1:c.T330C:p.S110S,
chr9	38256893	G	T	G	nonsynonymous	Olfr902:NM_146802:exon1:c.G435T:p.M145I,
chr9	38176022	C	T	C	nonsynonymous	Olfr250:NM_207552:exon1:c.C890T:p.P297L,Olfr899:NM_146479:exon1:c.C890T:p.P297L,
chr14	17250926	C	T	C	nonsynonymous	Top2b:NM_009409:exon28:c.C3631T:p.P1211S,
chr17	32447934	A	G	A	synonymous	Akap8:NM_019774:exon10:c.T1257C:p.S419S,
